# Supplementary material for: The Nucleolar Protein LYAR Facilitates Ribonucleoprotein Assembly of Influenza A Virus
Source: J Virol. 2018 Nov 12;92(23):e01042-18. doi: 10.1128/JVI.01042-18 (PMC6232469; doi:10.1128/JVI.01042-18)
Supplement: Supplemental file 1 [file zjv023184012s1.xlsx]

## Sheet: PCR
Table S1 a. Primers used for PCR.
Plasmid	Forward sequences (5’ to 3’)	Revers sequences (5’ to 3’)
p3XFlag-CMV-LYAR	GGAagatctgATGGTATTTTTTACATGCAATGC	TGCtctagaTTTCACAAGCTTGACTTTGTCCT
pCAGGS-HA-LYAR	GgaattcATGGTATTTTTTACATGCAATGC	CCctcgagTCATTTCACAAGCTTGACTTTG
pCAGGS-HA-PA	GGggtaccATGGAAGATTTTGTGCGAC	CCGctcgagCTAACTCAATGCATGTGTAAGG
pCAGGS-HA-PB1	GGggtaccATGGATGTCAATCCGACC	CCGctcgagCTATTTTTGCCGTCTGAGC
pCAGGS-HA-PB2	GGggtaccATGGAAAGAATAAAAGAACTACG	CCGctcgagCTAATTGATGGCCATCCGAA
pCAGGS-HA-NP	GGggtaccATGGCGTCTCAAGGCACC	CCGctcgagATTGTCGTACTCCTCTGCATTGTCT
p3X-Flag-PB1	CCCaagcttATGGATGTCAATCCGACCTTACT	TGCtctagaTTTTTGCCGTCTGAGCTCTTCAATG
p3X-Flag-PA	GgaattcaATGGAAGATTTTGTGCGACA	TGCtctagaACTCAATGCATGTGTAAGGAAGGAG
p3X-Flag-PB2	CCatcgataATGGAAAGAATAAAAGAACTACGAA	TGCtctagaATTGATGGCCATCCGAATTCTTTTG
p3X-Flag-NP	GgaattcaATGGCGTCTCAAGGCACCAAAC	TGCtctagaATTGTCGTACTCCTCTGCATTGTCT
The gene sequences are downloaded from NCBI, and primers are designed by Primer 5.

## Sheet: siRNA
Table S1 b. siRNA sequences uesed in this study
siRNA	Sense(5'to 3')	anti-sense(5'to 3')
si-NC	UUCUCCGAACGUGUCACGUTT	ACGUGACACGUUCGGAGAATT
si-LYAR-1	CUGGAAGGGAACUAUUAAATT	UUUAAUAGUUCCCUUCCAGTT
si-LYAR-2	GACCAGGUGUGGAAUAUCUTT	AGAUAUUCCACACCUGGUCTT
si-LYAR-3	GCACUCGGAAGUUGAAACATT	UGUUUCAACUUCCGAGUGCTT
si-NCL	UUUAGAUUUGCCAUUUUGGUU	CCAAAAUGGCAAAUCUAAAGG
si-HNRNPR	UAAAAAUGCACUUUUGUUCUG	GAACAAAAGUGCAUUUUUAUG
si-MCDRH	UCAUUUUAGAUUUUUUUGGCC	CCAAAAAAAUCUAAAAUGAAA
si-PPP1CA	AUCUUUUCGUCCACUAUGGCC	CCAUAGUGGACGAAAAGAUCU
si-RPL19	UUAGAUUCACGGUAUCUUCUG	GAAGAUACCGUGAAUCUAAGA

## Sheet: qRT-PCR
Table S1 c. Primers used for qRT-PCR.
Primer	Purpose	Sequences (5' to 3')
RT-NP-vRNA	Reverse transcription	GGCCGTCATGGTGGCGAATGAATGGACGGAGAACAAGGATTGC
RT-NP-cRNA	Reverse transcription	GCTAGCTTCAGCTAGGCATCAGTAGAAACAAGGGTATTTTTCTTT
RT-NP-mRNA	Reverse transcription	CCAGATCGTTCGAGTCGTTTTTTTTTTTTTTTTTCTTTAATTGTC
NP-vRNA-F	Real-time PCR	GGCCGTCATGGTGGCGAAT
NP-vRNA-R		CTCAATATGAGTGCAGACCGTGCT
NP-cRNA-F	Real-time PCR	CGATCGTGCCCTCCTTTG
NP-cRNA-R		GCTAGCTTCAGCTAGGCATC
NP-mRNA-F	Real-time PCR	CGATCGTGCCCTCCTTTG
NP-mRNA-R		CCAGATCGTTCGAGTCGT
NP-F	Real-time PCR	GCGTCTCAAGGCACCAAAC
NP-R		AACCGTCCCTCATAATCAC
18sRNA F	Real-time PCR	AGTTGGTGGAGCGATTTGT
18sRNA R		TGAGCCAGTCAGTGTAGCG
LYAR-F	Real-time PCR	AAGCGGAGGCACTCGGAAGTT
LYAR-R		TTCGGATCTGTGATGCTCATCTGTC
HNRNPR-F	Real-time PCR	ACAGGAAGCCGTGAAACTG
HNRNPR-R		AATAACGTCCACCAAACCC
MCDRH-F	Real-time PCR	ATGATTCCGACTGGATACTCT
MCDRH-R		TCTATTCCCACTTCGTCTTCT
PPP1CA-F	Real-time PCR	ATTTGAGTATGGCGGTTTCCC
PPP1CA-R		TCCACAGTTTGATGTTGTAGCG
RPL19-F	Real-time PCR	GGCTCGCCTCTAGTGTCCT
RPL19-R		CCGCTTACCTATGCCCATG
JEV-C-F	Real-time PCR	ATGCTGAAACGCGGATTACC
JEV-C-R		GCGTCGATGAGTGTTCCAAG
The gene sequences are downloaded from NCBI, and primers are designed by Primer 5.

## Sheet: FISH Probes
Table S1 d. H1N1 PR8 M vRNA probes
Probe#	Sequence （5' to 3'）
1	tcagcatagagctggagtaa
2	gatgctgacgatggtcattt
3	gaaaggaacagcagagtgct
4	tacggaaggagtgccaaagt
5	atacggactgaaaggagggc
6	aaatgcatttaccgtcgctt
7	ggattcttgatcgtcttttt
8	gggatcttgcacttgacatt
9	cactattgccgcaaatatca
10	tgcaacggttcaagtgatcc
11	cagaaacgaatgggggtgca
12	tcttgaaaatttgcaggcct
13	tccagtgctggtctgaaaaa
14	aaccattgggactcatccta
15	gacaaatggtgcaagcgatg
16	catggaggttgctagtcagg
17	tggatcgagtgagcaagcag
18	tacagctaaggctatggagc
19	acagaatggttttagccagc
20	accaatccactaatcagaca
21	ggtctcataggcaaatggtg
22	gtatgtgcaacctgtgaaca
23	tgaccactgaagtggcattt
24	atatacaacaggatgggggc
25	gtgcacttgccagttgtatg
26	atctcactcagttattctgc
27	taacattccatggggccaaa
28	gtataggaagctcaagaggg
29	cggggatccaaataacatgg
30	gtccaaaatgcccttaatgg
31	cgaggactgcagcgtagacg
32	taggatttgtgttcacgctc
33	tcacctctgactaaggggat
34	gctaaagacaagaccaatcc
35	gatcttgaggttctcatgga
36	tgaagatgtctttgcaggga
37	aaagccgagatcgcacagag
38	cgtacgtactctctatcatc
39	gatgagtcttctaaccgagg
