# Supplementary material for: The Nucleolar Protein LYAR Facilitates Ribonucleoprotein Assembly of Influenza A Virus
Source: J Virol. 2018 Nov 12;92(23):e01042-18. doi: 10.1128/JVI.01042-18 (PMC6232469; doi:10.1128/JVI.01042-18)
Supplement: Supplemental file 2 [file zjv023184012s2.xlsx]

## Sheet: host proteins
Table S 2a. Host proteins co-purified by the Flag-PB1(vRNP complex)
UniProt ID	Gene Name	Replicate-1			Replicate-2
		Peptide sequences	Mascot scorea		Peptide sequences	Mascot scorea
Q8NC51	SERBP1 (HUMAN Plasminogen activator inhibitor 1 RNA-binding protein)	19			8
		K.EAGGGGVGGPGAK.S	48.92		K.DELTESPK.Y	35.93
		K.EM*TLDEWK.A	26.32		K.EAGGGGVGGPGAK.S	47.89
		K.EMTLDEWK.A	26.23		K.EMTLDEWK.A	30.01
		K.ENEVEEVKEEGPK.E	45.62		K.SAAQAAAQTNSNAAGK.Q	36.25
		K.KEETQPPVALK.K	46.87		K.VEFNIR.K	29.89
		K.SAAQAAAQTNSNAAGK.Q	58.65		M.PGHLQEGFGCVVTNR.F	33.15
		K.SEEAHAEDSVM*DHHFR.K	25.06		R.FDQLFDDESDPFEVLK.A	51.67
		K.SEEAHAEDSVMDHHFR.K	38.79		R.RFEKPLEEK.G	24.27
		K.SEEAHAEDSVMDHHFR.K	32.89
		K.VEFNIR.K	26.3
		M.PGHLQEGFGCVVTNR.F	43.83
		R.FEKPLEEK.G	35.19
		R.GGSGSHNWGTVK.D	48.18
		R.KNPLPPSVGVVDK.K	46.12
		R.KNPLPPSVGVVDK.K	68.86
		R.KPNEGADGQWK.K	39.02
		R.RFEKPLEEK.G	26.86
		R.RFEKPLEEK.G	30.01
		R.RPDQQLQGEGK.I	51.28
		R.SSFSHYSGLK.H	26.35
P38159	RBMX (HUMAN RNA-binding motif protein, X chromosome)	18			9
		K.ALEAVFGK.Y	42.31		K.ALEAVFGK.Y	27.42
		K.DSYSSR.D	28.37		K.LFIGGLNTETNEK.A	50.97
		K.LFIGGLNTETNEK.A	21.21		R.DSYESYGNSR.S	22.1
		K.LFIGGLNTETNEK.A	30.49		R.DSYGGPPR.R	26.69
		K.VEQATKPSFESGR.R	24.37		R.DVYLSPR.D	22.87
		K.VEQATKPSFESGR.R	51.6		R.GYPPPR.D	23.13
		M.VEADRPGK.L	34.06		R.IVEVLLMK.D	30.45
		R.DDGYSTK.D	28.85		R.SDLYSSGR.D	34.39
		R.DGYGGSR.D	29.68		R.YDDYSSSR.D	32.16
		R.DSYGGPPR.R	37.69
		R.DYAPPPR.D	25.45
		R.DYGHSSSR.D	27.48
		R.GPPPSYGGSSR.Y	30.13
		R.IVEVLLM*K.D	34.8
		R.IVEVLLMK.D	38.34
		R.RGPPPPPR.S	30.97
		R.SAPSGPVR.S	25.43
		R.YDDYSSSR.D	38.31
Q2VPJ6	HSP90AA1 (HUMAN HSP90AA1 protein (Fragment)	15			13
		K.ADLINNLGTIAK.S ! K.ADLINNLGTIAK.F	31.97		K.DQVANSAFVER.L	71.77
		K.AILFVPR.R ! R.ALLFVPR.R	21.34		K.EDQTEYLEER.R ! K.EDQTEYLEER.W	71.44
		K.DQVANSAFVER.L	63.29		K.ELHINLIPNK.Q	28.53
		K.EDQTEYLEER.R ! K.EDQTEYLEER.W	40.73		K.FENLCK.L ! K.FENLCK.F ! K.FENLCK.I	31.05
		K.EFEGK.T	34.58		K.LGIHEDSQNR.K	20.58
		K.EGLELPEDEEEK.K	28.03		K.SLTNDWEDHLAVK.H	46.48
		K.ELHINLIPNK.Q	22.51		K.TKPIWTR.N	21.83
		K.ELHINLIPNK.Q	20.86		K.TLVSVTK.E	22.7
		K.LGIHEDSQNR.K	25.65		K.VTVITK.H	33.92
		K.SLTNDWEDHLAVK.H	33.77		R.EMLQQSK.I	27.13
		R.ELISNSSDALDK.I	42.66		R.GVVDSEDIPLNLSR.E ! R.GVVDSEDLPLNISR.E	57.35
		R.EMLQQSK.I	24.41		R.TLTIVDTGIGMTK.A ! R.TLTLVDTGIGMTK.A	79.18
		R.GVVDSEDIPLNLSR.E ! R.GVVDSEDLPLNISR.E	58		R.YESLTDPSK.L	39.55
		R.NPDDITNEEYGEFYK.S	69.57
		R.YESLTDPSK.L	51.78
Q9Y2W1	THRAP3 (HUMAN Thyroid hormone receptor-associated protein 3)	15			1
		K.AEEYTEETEER.E	55.3		R.EESTTGFDK.S	40.39
		K.EEEWDPEYTPK.S ! R.EEEWDPEYTPK.S	22.26
		K.EEM*DDQDKDK.A	34.93
		K.EEMDDQDKDK.A	37.99
		K.EESAASGGAAYTK.R	59.09
		K.EHHFGSSGM*TLHER.F	20.58
		K.EQTFSGGTSQDTK.A	59.2
		K.GDFPTGK.S	27.4
		K.KEQEFR.S	29.55
		K.YKDDPVDLR.L	32.86
		K.YKDDPVDLR.L	27.49
		R.EESTTGFDK.S	36.12
		R.KTEELEEESFPER.S	61.25
		R.KTEELEEESFPER.S	31.21
		R.SIFQHIQSAQSQR.S	49.13
P19338	NCL（HUMAN Nucleolin）	13			12
		K.ALELTGLK.V	55.88		K.EALNSCNK.R	40.14
		K.EALNSCNK.R	26.03		K.EAM*EDGEIDGNK.V	23.4
		K.EAM*EDGEIDGNK.V	42.01		K.EAMEDGEIDGNK.V	93.78
		K.EVFEDAAEIR.L	48.5		K.FGYVDFESAEDLEK.A	65.06
		K.GLSEDTTEETLK.E	47.53		K.GFGFVDFNSEEDAK.A	59.08
		K.KVVVSPTK.K	33.98		K.GLSEDTTEETLK.E	73.66
		K.NDLAVVDVR.I	40.43		K.GQNQDYR.G	22.8
		K.QGTEIDGR.S	69.98		K.MAPPPK.E ! -.MAPPPK.E	35.98
		K.TEADAEK.T	33.16		K.NDLAVVDVR.I	46.64
		K.TEADAEK.T	29.74		K.NSTWSGESK.T	30.7
		K.TEADAEK.T	42.94		K.QGTEIDGR.S	52.02
		K.TGISDVFAK.N	70.48		R.LELQGPR.G	38.74
		R.SISLYYTGEK.G	32.26
Q9Y3I0	RTCB（HUMAN tRNA-splicing ligase RtcB homolog）	13			2
		K.IIVNDR.Q	35.3		K.LVMEEAPESYK.N	22.04
		K.LADMGIAIR.V	48.45		R.SYNDELQFLEK.I	29.4
		K.LMFEELR.N	24.15
		K.LVMEEAPESYK.N	35.6
		K.NVTDVVNTCHDAGISK.K	74.58
		K.NVTDVVNTCHDAGISK.K	48.91
		K.QIGNVAALPGIVHR.S	47.3
		K.QIGNVAALPGIVHR.S	25.16
		K.VEQHVVDGK.E	50.26
		R.GGGVGGFLPAMK.Q	33.54
		R.MLQADPNK.V	28.76
		R.TLLVHR.K ! K.TLLVHR.R	33.73
		R.TNLDESDVQPVK.E	25.27
G3XAM7	CTNNA1 [HUMAN Catenin (Cadherin-associated protein), alpha 1, 102kDa, isoform CRA]	12			7
		K.AAAGEFADDPCSSVK.R	35.6		K.EELVAAVEDVR.K	34.09
		K.EELVAAVEDVR.K	63.67		K.LAQENMDLFK.E	46.83
		K.IAEAGSR.M	34.04		K.LDAEVSK.W	25.99
		K.LDAEVSK.W	21.78		K.NTSDVISAAK.K	55.04
		K.LLSNTVMPR.F	37.86		K.QDLLAYLQR.I	42.17
		K.NTSDVISAAK.K	35.98		R.NAGNEQDLGIQYK.A	24.51
		K.QIIVDPLSFSEER.F	62.15		R.SDALNSAIDK.M	26.57
		R.ALLSAVTR.L	39.66
		R.LVYDGIR.D	24.7
		R.TIADHCPDSACK.Q	25.46
		R.TIADHCPDSACK.Q	22.65
		R.TSVQTEDDQLIAGQSAR.A	100.61
E9PDF6	MYO1B（HUMAN Unconventional myosin-Ib）	11			12
		K.DQCILITGESGAGK.T	28.12		K.EEQEEYIR.E	36.54
		K.EEQEEYIR.E	39.88		K.EICELTGIDQSVLER.A	92.08
		K.EICELTGIDQSVLER.A	25.15		K.IIIAEVVNK.I	37.9
		K.LGNIEFKPESR.V	44.59		K.LEASELFK.D	38.97
		K.MPSLSPIDK.N	51.03		K.LGNIEFKPESR.V	37.59
		K.NNDLLYR.D ! K.NNDLLYR.H	35.69		K.LIYEEK.L	31.66
		K.RPPTAGSQFK.A	27.18		K.SLFPEGNPAK.I	31.01
		K.YFLEMK.N	20.77		K.VEEYR.N	23.48
		R.LEDLATLIQK.I	21.91		K.VLYQVEGFVDK.N	37.98
		R.SLPIYSPEK.V	30.56		R.LEDLATLIQK.I	62.22
		R.YNYLSLDSAK.V	52.02		R.SLPIYSPEK.V	43.43
					R.YNYLSLDSAK.V	38.98
P39019	RPS19（HUMAN 40S ribosomal protein S19）	17			3
		K.DVNQQEFVR.A	48.39		K.LTPQGQR.D	22.71
		K.ELAPYDENWFYTR.A	50.35		K.VPEWVDTVK.L	26.01
		K.ELAPYDENWFYTR.A	56.3		M.PGVTVK.D ! -.PGVTVK.D	31.4
		K.LTPQGQR.D	37.01
		K.VPEWVDTVK.L	32.54
		R.ALAAFLK.K	33.08
		R.GGAGVGSM*TK.I	36.38
		R.GGAGVGSM*TK.I	33.43
		R.GGAGVGSMTK.I	55.8
		R.GGAGVGSMTK.I	40.06
		R.IAGQVAAANK.K	38.33
		R.KLTPQGQR.D	30.07
		R.NGVM*PSHFSR.G	23.06
		R.NGVMPSHFSR.G	21.63
		R.NGVMPSHFSR.G	21.18
		R.VLQALEGLK.M	47.68
		R.VLQALEGLK.M	55.16
P06733	ENO1 (HUMAN Alpha-enolase)	10			5
		K.EGLELLK.T	51.53		K.EGLELLK.T	45.93
		K.KLNVTEQEK.I	48.15		K.VNQIGSVTESIQACK.L ! K.VNQIGSVTESLQACK.L	78.49
		K.KLNVTEQEK.I	21.34		R.AAVPSGASTGIYEALELR.D	96.96
		K.SCNCLLLK.V	21.88		R.IEEELGSK.A	43.93
		K.SPDDPSR.Y	48.69		R.YISPDQLADLYK.S	65.34
		K.TIAPALVSK.K	23.29
		R.EIFDSR.G ! R.ELFDSR.G	30.07
		R.IEEELGSK.A	21.16
		R.IGAEVYHNLK.N	48.15
		R.YISPDQLADLYK.S	64.68
P29966	MARCKS (HUMAN Myristoylated alanine-rich C-kinase substrate)	10			2
		K.AAEEPSKVEEK.K	34.73		K.AEDGATPSPSNETPK.K	23.46
		K.AEDGATPSPSNETPK.K	37.14		K.VNGDASPAAAESGAK.E	24
		K.EAGEGGEAEAPAAEGGK.D	100.27
		K.EAPAEGEAAEPGSPTAAEGEAASAASSTSSPK.A	47.64
		K.EELQANGSAPAADKEEPAAAGSGAASPSAAEK.G	34.74
		K.EEPAAAGSGAASPSAAEK.G	61.86
		K.GEAAAERPGEAAVASSPSK.A	50.34
		K.GEAAAERPGEAAVASSPSK.A	41.24
		K.LSGFSFK.K	28.87
		K.VNGDASPAAAESGAK.E	64.45
P17066	HSPA6 (HUMAN Heat shock 70 kDa protein 6)	12			7
		K.ATAGDTHLGGEDFDNR.L ! K.ATAGDTHLGGEDFDNR.Q	21.97		K.ITITNDK.G	44.31
		K.ATAGDTHLGGEDFDNR.L ! K.ATAGDTHLGGEDFDNR.Q	37.18		K.LLQDFFNGK.E	74.52
		K.DNNLLGR.F	41.44		R.FEELCSDLFR.S	71.94
		K.DNNLLGR.F	39.84		R.IINEPTAAAIAYGLDR.T ! R.IINEPTAAAIAYGLDR.R	69.62
		K.ITITNDK.G	44.48		R.STLEPVEK.A	26.67
		K.LLQDFFNGK.E	60.72		R.TTPSYVAFTDTER.L	52.89
		K.VEIIANDQGNR.T ! R.VEIIANDQGNR.I ! R.VEILANDQGNR.T	73.41		R.VEIIANDQGNR.I ! K.VEIIANDQGNR.T ! R.VEILANDQGNR.T	67.84
		R.FEELCSDLFR.S	55.93
		R.FEELCSDLFR.S	55.22
		R.IINEPTAAAIAYGLDR.T ! R.IINEPTAAAIAYGLDR.R	24.84
		R.TTPSYVAFTDTER.L	61.55
		R.TTPSYVAFTDTER.L	53.58
P68104	EEF1A1 (HUMAN Elongation factor 1-alpha 1)	11			12
		K.EAAEMGK.G	29.37		K.EVSTYIK.K ! -.EVSTYIK.K	26.45
		K.IGGIGTVPVGR.V	50.14		K.IGGIGTVPVGR.V	38.87
		K.IGGIGTVPVGR.V	27.43		K.KLEDGPK.F	28.67
		K.KLEDGPK.F	31.63		K.NMITGTSQADCAVLIVAAGVGEFEAGISK.N	44.1
		K.KLEDGPK.F	53.82		K.NMITGTSQADCAVLIVAAGVGEFEAGISK.N	35.02
		K.QLIVGVNK.M ! K.QLIVGVNK.S	20.41		K.YYVTIIDAPGHR.D ! -.YYVTIIDAPGHR.D	24.41
		K.YYVTIIDAPGHR.D ! -.YYVTIIDAPGHR.D	55.5		K.YYVTIIDAPGHR.D ! -.YYVTIIDAPGHR.D	44.94
		K.YYVTIIDAPGHR.D ! -.YYVTIIDAPGHR.D	57.76		R.LPLQDVYK.I ! R.LPLQDVYK.T	45.13
		R.LPLQDVYK.I ! R.LPLQDVYK.T	43.09		R.QTVAVGVIK.A ! R.QTVAVGVIK.N	48.56
		R.QTVAVGVIK.N ! R.QTVAVGVIK.A	35.69		R.VETGVLKPGM*VVTFAPVNVTTEVK.S	38.43
		R.YEEIVK.E	20.75		R.VETGVLKPGMVVTFAPVNVTTEVK.S	54.03
					R.YEEIVK.E	22.41
P27824	CANX (HUMAN Calnexin)	8			2
		K.AEEDEILNR.S	31.16		K.EEEEEKEEEK.D	21.33
		K.EEEEEKEEEK.D	39.3		R.IVDDWANDGWGLK.K	69.78
		K.KDDTDDEIAK.Y	20.59
		K.KTDAPQPDVK.E	27.03
		K.RPDADLK.T	30.52
		K.TGIYEEK.H	32.83
		K.TPELNLDQFHDK.T	25.64
		R.IVDDWANDGWGLK.K	38.49
Q8IWP6	TUBB (HUMAN Tubulin beta chain)	17			13
		K.IREEYPDR.I	30.2		K.GHYTEGAELVDSVLDVVR.K ! -.GHYTEGAELVDSVLDVVR.K	58.15
		K.IREEYPDR.I	21.55		K.GHYTEGAELVDSVLDVVR.K ! -.GHYTEGAELVDSVLDVVR.K	63
		K.LAVNMVPFPR.L	37.71		K.IREEYPDR.I	21.6
		K.NMM*AACDPR.H ! R.NMM*AACDPR.H	44		K.IREEYPDR.I	26.81
		K.NMMAACDPR.H ! R.NMMAACDPR.H	24.44		K.NMMAACDPR.H ! R.NMMAACDPR.H	21.7
		K.TAVCDIPPR.G	41.25		K.TAVCDIPPR.G	48.04
		K.TAVCDIPPR.G	32.13		K.TAVCDIPPR.G	33.16
		K.TAVCDIPPR.G	28.17		K.TAVCDIPPR.G	45.24
		K.TAVCDIPPR.G	38.71		K.TAVCDIPPR.G	25.56
		K.TAVCDIPPR.G	38.62		K.TAVCDIPPR.G	23.37
		K.TAVCDIPPR.G	35.18		R.FPGQLNADLR.K	41.34
		R.AVLVDLEPGTM*DSVR.S	31.85		R.INVYYNEATGGK.Y	38.19
		R.AVLVDLEPGTMDSVR.S	24.36		R.ISEQFTAMFR.R	74.78
		R.FPGQLNADLR.K	56.89
		R.FPGQLNADLR.K	59.35
		R.FPGQLNADLR.K	42.91
		R.INVYYNEATGGK.Y	48.7
Q6NSF2	RPLP0 (HUMAN RPLP0 protein)	9			5
		K.AVVLMGK.N	46		K.AFLADPSAFVAAAPVAAATTAAPAAAAAPAK.V	64.28
		K.EDLTEIR.D	66.33		K.IIQLLDDYPK.C	61.72
		K.IIQLLDDYPK.C	54.1		K.TSFFQALGITTK.I	25.68
		K.QMQQIR.M	32.89		R.DMLLANK.V ! R.DMLLANK.L ! R.DMLLANK.S	34.46
		R.AGAIAPCEVTVPAQNTGLGPEK.T	35.73		R.GHLENNPALEK.L	33.55
		R.AGAIAPCEVTVPAQNTGLGPEK.T	31.17
		R.DMLLANK.V ! R.DMLLANK.L ! R.DMLLANK.S	21.56
		R.GHLENNPALEK.L	43.95
		R.GHLENNPALEK.L	34.85
O15020	SPTBN2 (HUMAN Spectrin beta chain, non-erythrocytic 2)	8			3
		K.ALAQEDQGAGEVER.T	62.94		K.DALLLWCQMK.T	34.55
		K.ALQFLK.E	28.99		K.LEQSYEALCELAAAR.R	32.91
		K.EIQGHEPR.I	32.93		R.ETWLSENQR.L	31.43
		K.LISDINK.A ! R.LISDINK.A	21.47
		R.IHCLENVDK.A	27.74
		R.IVNTQEQLNHR.W	39
		R.TVEKPPK.F	27.42
		R.TVEKPPK.F	40.68
P30050	RPL12（HUMAN 60S ribosomal protein L12）	8			7
		K.ATGDWK.G	21.49		K.ATGDWK.G	20.83
		K.EILGTAQSVGCNVDGR.H	89.02		K.HSGNITFDEIVNIAR.Q	45.02
		K.IGPLGLSPK.K	45.75		K.IGPLGLSPK.K	60.45
		K.IGPLGLSPK.K	47.01		K.KVGDDIAK.A	31.61
		K.ITIQNR.A ! K.LTIQNR.Q	32.04		K.VGDDIAK.A	33.88
		K.VGDDIAK.A	39.64		R.ELSGTIK.E	21.68
		R.CTGGEVGATSALAPK.I	65.31		R.QAQIEVVPSASALIIK.A	54.29
		R.QAQIEVVPSASALIIK.A	31.11
Q99832	CCT7 (HUMAN T-complex protein 1 subunit eta)	8			6
		K.ALEIIPR.Q	36.64		K.ATISNDGATILK.L	20.76
		K.LLDVVHPAAK.T	22.35		K.EIAVTVK.K	23.21
		K.QQLLIGAYAK.A	26.16		K.LLDVVHPAAK.T	24.81
		K.TLVDIAK.S	26.87		K.LPIGDVATQYFADR.D	25.78
		R.CQVFEETQIGGER.Y	41.01		K.TLVDIAK.S	26.17
		R.GGAEQFM*EETER.S	28.99		R.GGAEQFMEETER.S	47.69
		R.GGAEQFMEETER.S	49.49
		R.YNFFTGCPK.A	20.26
Q9NX58	LYAR (Human Cell growth-regulating nucleolar protein)	7			1
		K.DSASEEEAR.V	28.64		K.DSASEEEAR.V	31.55
		K.LENHQENSR.N	49.64
		K.LPEHPEGGEPEDDEAPAK.G	21.39
		K.QAPDNEITIK.K	28.86
		R.HSEVETDSK.K	63.56
		R.KDSASEEEAR.V	27.86
		R.NCECLSCIDCGK.D	35
B3KN59	BAG2 (highly similar to BAG family molecular chaperone regulator 2)	7			5
		K.FLDDLGNAK.S	43.49		K.LLEHSK.G	35.32
		K.FQSIVIGCALEDQK.K	46.92		K.TLQQNAESR.F	41.83
		K.TLQQNAESR.F	44.86		R.EELNLTANR.L	24.05
		R.EAATAVEQEK.E	36.14		R.LLESLDQLELR.V	86.79
		R.EELNLTANR.L	51.72		R.QISDGER.E	30.95
		R.LLESLDQLELR.V	78.51
		R.NPQQQESLK.H ! R.NPQQQESLK.L	34.41
A0A024R0H7	WDR77 (HUMAN Testis tissue sperm-binding protein Li 44a)	8			6
		K.DSVFLSCSEDNR.I	41.3		K.DSVFLSCSEDNR.I	71.12
		K.YEHDDIVSTVSVLSSGTQAVSGSK.D	36.95		K.ETPPPLVPPAAR.E	28.94
		R.AHAAQVTCVAASPHK.D	38.87		K.VWDLAQQVVLSSYR.A	83.38
		R.AHAAQVTCVAASPHK.D	25.6		K.YEHDDIVSTVSVLSSGTQAVSGSK.D	81.39
		R.EWNLPPNAPACMER.Q	20.59		K.YEHDDIVSTVSVLSSGTQAVSGSK.D	102.66
		R.KETPPPLVPPAAR.E	42.96		R.SDGALLLGASSLSGR.C	68.46
		R.KETPPPLVPPAAR.E	28.15
		R.SDGALLLGASSLSGR.C	51.5
P27348	YWHAQ (HUMAN 14-3-3 protein theta)	7			3
		K.AVTEQGAELSNEER.N	75.66		K.DSTLIM*QLLR.D	26.01
		K.DSTLIM*QLLR.D	51.96		R.EKVESELR.S	20.62
		K.EM*QPTHPIR.L	23.46		R.LAEQAER.Y ! K.LAEQAER.Y ! R.LAEQAER.C	30.71
		K.EMQPTHPIR.L	37.94
		K.YLIANATNPESK.V	53.43
		R.NLLSVAYK.N	35.54
		R.YLAEVACGDDR.K	39.15
A0A024R5S5	EIF3S1 (HUMAN Eukaryotic translation initiation factor 3 subunit J)	6			1
		K.EEAEVKPEVK.I	40.15		K.VLTPEEQLADK.L	22.34
		K.ITNSLTVLCSEK.Q	79.28
		K.RLEEPEEPK.V	27.94
		K.VGGGGTAGGDR.W	53.4
		K.VLTPEEQLADK.L	40.83
		R.WEGEDEDEDVK.D	23
		6
B1ANR0	PABPC4 (HUMAN Polyadenylate-binding protein 4)	K.EFTNVYIK.N	21.66
		K.FSPAGPVLSIR.V	44.69
		K.MNGMLLNDR.K	41.5
		K.NLDDTIDDEK.L	22.53
		K.QM*IGER.L ! K.QM*LGER.L	29.36
		R.ALDTM*NFDVIK.G	25.86
Q92945	KHSRP (HUMAN Far upstream element-binding protein 2)	6			6
		K.IQNDAGVR.I	55.35		K.IQNDAGVR.I	26.39
		K.MMLDDIVSR.G	37.08		K.MMLDDIVSR.G	33.93
		K.VQISPDSGGLPER.S	27.46		R.DQGGFGDR.N	23.81
		R.GSPQQIDHAK.Q	53.01		R.IIGDPYK.V	29.98
		R.IGGGIDVPVPR.H	45.93		R.IINDLLQSLR.S	50.19
		R.TSMTEEYR.V	30.37		R.VPDGMVGLIIGR.G	31.8
P46783	RPS10（HUMAN 40S ribosomal protein S10）	6			4
		K.AEAGAGSATEFQFR.G	96.29		K.AEAGAGSATEFQFR.G	40.26
		K.HPELADK.N	37.89		K.HPELADK.N	36.47
		K.KAEAGAGSATEFQFR.G	76.16		R.DYLHLPPEIVPATLR.R	43.19
		K.KAEAGAGSATEFQFR.G	34.66		R.IAIYELLFK.E	52.66
		R.EGVM*VAK.K ! K.EGVM*VAK.K	37.97
		R.SAVPPGADK.K	23.88
G3V4C1	HNRNPC（HUMAN Heterogeneous nuclear ribonucleoproteins C1/C2）	5			2
		K.EAEEGEDDR.D	32.52		K.EAEEGEDDR.D	25.33
		K.LKGDDLQAIK.K ! K.LKGDDLQAIK.Q ! K.LKGDDLQAIK.R	29.62		R.MIAGQVLDINLAAEPK.V	27.74
		K.SDVEAIFSK.Y ! K.SDVEAIFSK.K	49.67
		K.SEEEQSSSSVK.K	66.04
		R.VPPPPPIAR.A	44.85
H0YN18	PSMA4（HUMAN Proteasome endopeptidase complex）	5			2
		K.ATCIGNNSAAAVSMLK.Q	58.96		K.EGEMTLK.S	22.02
		K.EVEQLIK.K	32.83		K.LLDEVFFSEK.I	50.8
		K.LLDEVFFSEK.I	48.52
		K.QAYTQFGGK.R	27.17
		K.VEIATLTR.E	33.2
P50148	GNAQ（HUMAN Guanine nucleotide-binding protein G(q) subunit alpha）	5			3
		K.LLLLGTGESGK.S	53.69		K.LLLLGTGESGK.S	23.31
		K.MFVDLNPDSDK.I	42.25		K.VSAFENPYVDAIK.S	24.58
		K.MVDVGGQR.S ! R.MVDVGGQR.S ! -.MVDVGGQR.S	20.5		R.MVDVGGQR.S ! K.MVDVGGQR.S ! -.MVDVGGQR.S	29.91
		R.FVFAAVK.D	43.66
		R.IIHGSGYSDEDKR.G	32.16
P62249	RPS16（HUMAN 40S ribosomal protein S16）	6			4
		K.GPLQSVQVFGR.K	28.78		K.DILIQYDR.T	24.31
		K.GPLQSVQVFGR.K	62.48		K.FGGPGAR.A	28.09
		K.KFGGPGAR.A	42.42		K.LLEPVLLLGK.E ! -.LLEPVLLLGK.E	64.68
		K.LLEPVLLLGK.E ! -.LLEPVLLLGK.E	32.54		K.TATAVAHCK.R ! -.TATAVAHCK.R	38.67
		K.LLEPVLLLGK.E ! -.LLEPVLLLGK.E	47.87
		K.YVDEASKK.E	29.23
J3QRS3	MYL12A (HUMAN Myosin regulatory light chain 12A)	5			7
		K.EAFNM*IDQNR.D ! K.EAFNM*IDQNR.N	20.64		K.EAFNMIDQNR.D ! K.EAFNMIDQNR.N	45.1
		K.EAFNMIDQNR.D ! K.EAFNMIDQNR.N	29.06		K.EDLHDMLASLGK.N	23.31
		K.LNGTDPEDVIR.N	58.05		K.LNGTDPEDVIR.N	20.98
		R.ELLTTM*GDR.F	20.13		R.DGFIDKEDLHDMLASLGK.N	39.94
		R.FTDEEVDELYR.E	45.94		R.DGFIDKEDLHDMLASLGK.N	20.14
					R.DGFIDKEDLHDMLASLGK.N	28.28
					R.ELLTTMGDR.F	27.63
P48047	ATP5O (HUMAN ATP synthase subunit O, mitochondrial)	4			2
		K.SFLSQGQVLK.L	31.15		K.YVDMSVK.T	20.68
		K.TDPSILGGMIVR.I	41.8		R.GEVPCTVTSASPLEEATLSELK.T	29.69
		K.VAASVLNPYVK.R	32.38
		R.YATALYSAASK.Q	59.14
P49411	TUFM （HUMAN Elongation factor Tu, mitochondrial）	4			2
		K.SFLSQGQVLK.L	31.15		K.YVDMSVK.T	20.68
		K.TDPSILGGMIVR.I	41.8		R.GEVPCTVTSASPLEEATLSELK.T	29.69
		K.VAASVLNPYVK.R	32.38
		R.YATALYSAASK.Q	59.14
P62136	PPP1CA (CAHUMAN Serine/threonine-protein phosphatase PP1-alpha catalytic subunit)	4			2
		K.HDLDLICR.A ! R.HDLDLICR.A	22.74		K.YPENFFLLR.G	33.6
		K.NVQLTENEIR.G	20.98		R.AHQVVEDGYEFFAK.R	22.36
		R.GNHECASINR.I	43.7
		R.IYGFYDECK.R	21.76
P62277	RS13 (HUMAN 40S ribosomal protein S13)	4			3
		K.GLTPSQIGVILR.D	45.44		K.GLAPDLPEDLYHLIK.K	24.53
		K.LTSDDVK.E	35.8		R.LILIESR.I	46.67
		R.LILIESR.I	30.56		R.SVPTWLK.L	34.53
		R.SVPTWLK.L	26.19
Q14974	KPNB1（HUMAN Importin subunit beta-1）	4			2
		K.LLETTDRPDGHQNNLR.S	23.13		K.LAATNALLNSLEFTK.A	75.37
		R.DTAAWTVGR.I	27.58		K.TTLVIMER.L	34.89
		R.VAALQNLVK.I	33.29
		R.VLANPGNSQVAR.V	62.3
Q53SS8	PCBP1 (HUMAN Epididymis secretory protein Li 85)	4			2
		R.IITLTGPTNAIFK.A	60.15		K.IANPVEGSSGR.Q	33
		R.INISEGNCPER.I	62.06		R.IITLTGPTNAIFK.A	20.02
		R.LVVPATQCGSLIGK.G	21.93
		R.QGANINEIR.Q	46.56
P39023	RPL3 (HUMAN 60S ribosomal protein L3)	4			1
		K.AGMTHIVR.E	44.47		K.NNASTDYDLSDK.S	34.29
		K.NNASTDYDLSDK.S	39.29
		K.TVFAEHISDECK.R	46.38
		K.YCQVIR.V	21.41
Q92522	H1FX (HUMAN Histone H1x)	4			1
		K.AAPGAAGSR.R	28.77		K.IYTEAK.K	20.95
		K.ALVQNDTLLQVK.G	28.14
		K.KLEGGGER.R	36.43
		R.GAPAAATAPAPTAHK.A	47.69
A6NHL2	TUBAL3 (HUMAN Tubulin alpha chain-like 3)	4			2
		K.EDAANNYAR.G	62.77		K.EDAANNYAR.G	41.96
		K.FDLM*YAK.R ! K.FDLM*YAK.W ! K.FDLM*YAK.Q	46.03		R.SFGGGTGSGFTSLLMER.L	66.67
		K.FDLMYAK.R ! K.FDLMYAK.W ! K.FDLMYAK.Q	23.3
		R.SFGGGTGSGFTSLLM*ER.L	30.37
P31943	HNRNPH1 (HUMAN Heterogeneous nuclear ribonucleoprotein H)	4			6
		K.HTGPNSPDTANDGFVR.L	89.44		K.HTGPNSPDTANDGFVR.L	23.19
		R.DLNYCFSGMSDHR.Y	33.98		K.SNNVEMDWVLK.H	52.76
		R.VHIEIGPDGR.V	38.15		R.ATENDIYNFFSPLNPVR.V ! K.ATENDIYNFFSPLNPVR.V	83.99
		R.VHIEIGPDGR.V	51.74		R.GLPFGCSK.E	24.21
					R.STGEAFVQFASQEIAEK.A	104.63
					R.VHIEIGPDGR.V	27.47
B4DT28	HNRNPR (HUMAN Heterogeneous nuclear ribonucleoprotein R)	3			3
		K.AGPIWDLR.L	39.76		K.EAAQEAVK.L	20.35
		R.LFVGSIPK.N ! R.LFVGSIPK.S	27.85		K.ENILEEFSK.V	37.79
		R.STAYEDYYYHPPPR.M	23.34		R.TGYTLDVTTGQR.K	29.79
Q02790	FKBP4 (HUMAN Peptidyl-prolyl cis-trans isomerase FKBP4)	3			3
		K.FSFDLGK.G	31.21		K.AWDIAIATMK.V	58.37
		K.GEDLTEEEDGGIIR.R	36.28		K.FSFDLGK.G	27.86
		K.TQLAVCQQR.I	38.62		K.GEDLTEEEDGGIIR.R	28.4
Q16531	DDB1 (HUMAN DNA damage-binding protein 1)	3			3
		K.QSGESIDIITR.A	42.32		K.EMLGGEIIPR.S	30.15
		K.QSTIVCHNR.V	29.07		K.TYEVSLR.E	22.17
		R.QGQGQLVTCSGAFK.E	39.66		R.LEELHVIDVK.F	31.13
O75533	SF3B1 (HUMAN Splicing factor 3B subunit 1)	3			1
		K.IWDPTPSHTPAGAATPGR.G	42.75		K.TEILPPFFK.H	26.99
		K.LSSWDQAETPGHTPSLR.W	31.5
		K.TEILPPFFK.H	23.55
P08579	SNRPB2 (HUMAN U2 small nuclear ribonucleoprotein B)	3			2
		K.TVEQTATTTNK.K	62.07		K.TDSDIISK.M	27.23
		R.DALQGFK.I	26.6		R.DALQGFK.I	21.34
		R.GQAFVIFK.E	20.32
P63173	RPL38 (HUMAN 60S ribosomal protein L38)	3			2
		K.DFLLTAR.R	23.98		K.DFLLTAR.R	25.04
		K.QSLPPGLAVK.E	29.67		R.YLYTLVITDK.E	45.31
		R.KIEEIK.D ! K.KIEELK.A ! K.KLEEIK.K ! K.KLEELK.L ! K.KLEELK.A	29.92
A0A024R1U2	PHF5A (HUMAN PHD finger protein 5A)	2			1
		K.QAGVAIGR.L	30.49		K.TDLFYER.K	27.4
		R.CVICGGPGVSDAYYCK.E	33.4
A0A0C4DG17	RPSA (HUMAN 40S ribosomal protein SA)	2			6
		K.EEQAAAEK.A ! K.EEQAAAEK.V	23.6		K.SDGIYIINLK.R	50.01
		R.AIVAIENPADVSVISSR.N	81.08		R.ADHQPLTEASYVNLPTIALCNTDSPLR.Y	44.61
					R.AIVAIENPADVSVISSR.N	65.22
					R.AIVAIENPADVSVISSR.N	32.9
					R.LLVVTDPR.A	38.34
					R.YVDIAIPCNNK.G	31.94
A8K8J9	DCTN2 (HUMAN Dynactin 2 (P50))	2			2
		K.ASVEDADTQSK.V	40.48		K.LLGPDAAINLTDPDGALAK.R	30.43
		R.LTELETAVR.C	37.77		R.ENLATVEGNFASIDER.M	45.78
O14744	PRMT5 (HUMAN Protein arginine N-methyltransferase 5)	13			10
		K.AAILPTSIFLTNK.K	44.57		K.DDGVSIPGEYTSFLAPISSSK.L	22.03
		K.DRDPEAQFEM*PYVVR.L	36.58		K.NRPGPQTR.S	27.36
		K.DRDPEAQFEM*PYVVR.L	23.64		R.DLNCVPEIADTLGAVAK.Q	31.54
		K.GFPVLSK.M	27.61		R.DWNTLIVGK.L	31.3
		K.LYNEVR.A	27.67		R.EFIQEPAK.N	23.05
		R.DDIIENAPTTHTEEYSGEEK.T	38.12		R.EWVAPEK.A	23.18
		R.DPEAQFEMPYVVR.L	43.02		R.SDLLLSGR.D ! R.SDLLLSGR.V	31.09
		R.DPMIDNNR.Y	24.13		R.VPEEEK.D	36.04
		R.DWNTLIVGK.L	35.36		R.VPLVAPEDLR.D	46.97
		R.EFIQEPAK.N	23.01		R.WLGEPIK.A	26.65
		R.GPLVNASLR.A	23.33
		R.VPEEEK.D	22.27			42.61
		R.VPLVAPEDLR.D	77.71			43.43
P13010	XRCC5 (HUMAN X-ray repair cross-complementing protein 5)	2			3
		K.EEASGSSVTAEEAK.K	72.99		K.EDIIQGFR.Y	34.6
		K.TLFPLIEAK.K	24.13		K.TDTLEDLFPTTK.I	59.72
					K.TLFPLIEAK.K	34.93
P14174	MIF (HUMAN Macrophage migration inhibitory factor)	2			1
		K.IGGAQNR.S	34.62		K.LLCGLLAER.L	46.29
		K.LLCGLLAER.L	43.48
P25786	PSMA1 (HUMAN Proteasome subunit alpha type-1)	2			1
		R.AQSELAAHQK.K	23.05		R.TYLER.H	26.67
		R.ETLPAEQDLTTK.N	22.4
P32969	RPL9 (HUMAN 60S ribosomal protein L9)	2			1
		R.MRPGVACSVSQAQK.D	39.22		K.TILSNQTVDIPENVDITLK.G	43.09
		R.TICSHVQNMIK.G	24.53
Q15293	RCN1 (HUMAN Reticulocalbin-1)	2			1
		R.IDNDGDGFVTTEELK.T	20.76		K.EIVVLETLEDIDK.N	26.3
		R.YIFDNVAK.V	21.15
Q8IWR8	RPL19 (HUMAN Ribosomal protein L19)	2			1
		K.LLADQAEAR.R	52.32		K.LLADQAEAR.R	73.24
		R.ILMEHIHK.L	23.22
Q9Y3B7	MRPL11 (HUMAN 39S ribosomal protein L11)	2			1
		K.IGQPTVSYFLK.A	32.23		K.DLSSEELAAFQK.E	20.56
		R.KPEVGGVIR.A	31.88
V9HWF4	HEL-S-68p (HUMAN Phosphoglycerate kinase)	2			2
		K.ACANPAAGSVILLENLR.F	26.01		K.ITLPVDFVTADK.F	79.77
		K.LGDVYVNDAFGTAHR.A	50.2		K.YSLEPVAVELK.S	25.03
A0A075B6Z2	TRAJ56 (HUMAN T-cell receptor alpha joining 56)	4			1
		K.GITLSVRP.-	20.65		K.GITLSVRP.-	27.57
		K.GITLSVRP.-	28.67
		K.GITLSVRP.-	22.88
		K.GITLSVRP.-	24.81
A0A024R745	NDUFA5 (HUMAN NADH dehydrogenase (Ubiquinone) 1 alpha subcomplex)	1			1
		R.KYTEQITNEK.L	42.09		K.ILDVLEEIPK.N	33.18
A0A126LB16	U73 (HUMAN Origin-binding protein)	1			1
		R.KALTEASR.A	21.08		R.KALTEASR.A	39.3
B5MDF5	RAN (HUMAN GTP-binding nuclear protein Ran)	1			2
		R.HLTGEFEK.K	21.51		K.FNVWDTAGQEK.F	54.81
					K.LVLVGDGGTGK.T	25.65
K0J110	MCDRH (HUMAN Malignant cell derived RNA helicase)	1			1
		R.MSAVAWKELNRK.L	22.61		K.EGAFSNFPISEETIK.L	21.65
K7EKQ2	CDC37 (HUMAN Hsp90 co-chaperone Cdc37)	1			1
		K.EYEEEER.K	27.97		K.TEEDSEEVR.E	21.3
L0R5A1	CSF2RB (HUMAN Alternative protein CSF2RB)	1			1
		R.LASIVTPR.N	23.8		R.LASIVTPR.N	21.18
O14654	IRS4 (HUMAN Insulin receptor substrate 4)	1			1
		R.AAVSAFPTDSLER.D	40.1		K.LETADAPAR.L	29.42
O95373	IPO7 (HUMAN Importin-7 OS=Homo sapiens)	1			1
		K.AIFQTIQNR.N	29.45		R.ENIVEAIIHSPELIR.V	20.23
O95881	TXNDC12 (HUMAN Thioredoxin domain-containing protein 12)	1			1
		K.VHPEIINENGNPSYK.Y	51.87		R.ILFLDPSGK.V	23.19
P52815	MRPL12 (HUMAN 39S ribosomal protein L12)	1			1
		R.LTEAKPVDK.V	44.2		K.NYIQGINLVQAK.K	77.68
Q8WXX5	DNJC9 (HUMAN DnaJ homolog subfamily C member 9)	1			1
		R.VGEGDKEDATR.R ! R.VGEGDKEDATR.C	29.06		K.ELGLDEGVDSLK.A	38.83
P62829	RPL23 (HUMAN 60S ribosomal protein L23)	1			3
		K.ECADLWPR.I	34.74		K.ECADLWPR.I	39.24
					R.ISLGLPVGAVINCADNTGAK.N	45.24
					R.LPAAGVGDMVMATVK.K	70.14
Q9NQC3	RTN4 (HUMAN Reticulon-4 )	1			1
		R.GPLPAAPPVAPER.Q	35.86		R.GPLPAAPPVAPER.Q	22.95
X6RA30	CDC123 (HUMAN Cell division cycle protein 123 homolog)	1			1
		K.LIDFLK.L	20.77		K.LIDFLK.L	25.36
A0A075B7D9	TAF15 (HUMAN TATA-binding protein-associated factor)	7			1
		-.MESSGSQGGR.A	35.9		K.VSFATR.R	22.57
		K.AAIDWFDGK.E	43.08
		K.EFHGNIIK.V	21.65
		K.GEATVSFDDPPSAK.A	39.02
		K.GEATVSFDDPPSAK.A	46.04
		K.SGDWVCPNPSCGNMNFAR.R	23
		R.ENYSHHTQDDR.R	44.71
P0C0S8	HIST1H2AG (HUMAN Histone H2A type 1)	3			1
		R.AGLQFPVGR.V ! R.AGLQFPVGR.I	32.31		R.AGLQFPVGR.V ! R.AGLQFPVGR.I	21.59
		R.HLQLAIR.N ! R.HLQLAIR.G	22.63
		R.NDEELNK.L	27.15
L8B4J3	UbC (HUMAN Ubiquitin C)	3			3
		K.EGIPPDQQR.L ! K.EGIPPDQQR.S	27.97		-.MQIFVK.T	27.78
		K.QLEDGR.T ! K.QLEDGR.-	29.38		K.QLEDGR.T ! K.QLEDGR.-	24.03
		R.LIFAGK.Q	23.14		R.LIFAGK.Q	25.94
B8ZZW7	PTMA (HUMAN Prothymosin alpha)	3			1
		K.EVVEEAENGR.D	45.63		K.EVVEEAENGR.D	38.4
		R.AAEDDEDDDVDTKK.Q	26.35
		R.AAEDDEDDDVDTKK.Q	44.64
B4DX78	DDX39 (highly similar to ATP-dependent RNA helicase DDX39)	1			2
		R.DFLLKPELLR.A	23.61		R.DFLLKPELLR.A	31.71
					R.DVQEIFR.L ! R.DVQEIFR.M	21.8
a Score represents -10 x log (P), where P is the probability that the observed match is a random event. Individual ion scores >20 indicate identity or extensive homology (P < 0.05).

## Sheet: Viral proteins
Table S 2b. RNP components co-purified by Flag-PB1.
UniProt ID	Gene Name	Replicate-1			Replicate-2
		Peptide sequences	Mascot score		Peptide sequences	Mascot score
P03428	PB2 (Polymerase basic protein 2 of Influenza H1N1 A/Puerto Rico/8/1934 )	39			20
		K.DAGTLTEDPDEGTAGVESAVLR.G	66.57		K.DAGTLTEDPDEGTAGVESAVLR.G	66.84
		K.DAGTLTEDPDEGTAGVESAVLR.G	25.38		K.EAQDVIMEVVFPNEVGAR.I	79.19
		K.DAGTLTEDPDEGTAGVESAVLR.G	28.2		K.KEELQDCK.I	51.15
		K.EELQDCK.I	22.44		K.M*GVDEYSSTER.V	20.91
		K.HGTFGPVHFR.N	26.68		K.MEFEPFQSLVPK.A	34.02
		K.HGTFGPVHFR.N	44.96		K.TYFER.V	29.97
		K.KEELQDCK.I	35.55		R.AAVSADPLASLLEMCHSTQIGGIR.M	53.94
		K.M*GVDEYSSTER.V	36.98		R.DSSILTDSQTATK.R	37.67
		K.MGVDEYSSTER.V	56.85		R.DVLGTFDTAQIIK.L	74.79
		K.REEEVLTGNLQTLK.I	66.72		R.GDLNFVNR.A	30.86
		K.TTVDHMAIIK.K	22.87		R.GNSPVFNYNK.A	32.16
		K.TTVDHMAIIK.K	40.37		R.ILTSESQLTITK.E	26.7
		K.YPITADK.R	39.39		R.ITEM*IPER.N	35.32
		R.DSSILTDSQTATK.R	38.97		R.LIQLIVSGR.D	27.86
		R.DVLGTFDTAQIIK.L	58.83		R.LNPMHQLLR.H	29.63
		R.EEEVLTGNLQTLK.I	46.57		R.LTVLGK.D	37.34
		R.GDLNFVNR.A	42.04		R.NDDVDQSLIIAAR.N	28.55
		R.GFLILGK.E	32.76		R.NEQGQTLWSK.M	28.03
		R.GNSPVFNYNK.A	64.53		R.VHEGYEEFTMVGR.R	30.86
		R.GNSPVFNYNK.A	23.55		R.YGPALSINELSNLAK.G	69.71
		R.GNVLLSPEEVSETQGTEK.L	74.68
		R.ILTSESQLTITK.E	28.12
		R.ITEMIPER.N	63.65
		R.LNPMHQLLR.H	44.4
		R.NDDVDQSLIIAAR.N	48.66
		R.NEQGQTLWSK.M	28.51
		R.NLM*SQSR.T	30.9
		R.NLMSQSR.T	21.13
		R.NWETVK.I	23
		R.QNPTEEQAVDICK.A	49.24
		R.RVDINPGHADLSAK.E	29.16
		R.RVDINPGHADLSAK.E	30.71
		R.TLFQQMR.D	25.01
		R.VDINPGHADLSAK.E	34.27
		R.VDINPGHADLSAK.E	58.75
		R.VHEGYEEFTM*VGR.R	39.13
		R.VHEGYEEFTM*VGR.R	25.12
		R.VHEGYEEFTMVGR.R	54.52
		R.VVVSIDR.F	25.03
P03466	NP (Nucleoprotein of Influenza H1N1 A/Puerto Rico/8/1934)	32			21
		K.AM*M*DQVR.E	26.31		K.AMM*DQVR.E	23.88
		K.AMM*DQVR.E	40.94		K.GVGTM*VMELVR.M	50.79
		K.AMMDQVR.E	30.46		K.GVGTMVMELVR.M	52.97
		K.GVGTM*VM*ELVR.M	21		K.LSDYEGR.L	46.47
		K.LSDYEGR.L	41.42		K.TGGPIYR.R	37.75
		K.SCLPACVYGPAVASGYDFER.E	92.93		R.ASAGQISIQPTFSVQR.N	33.12
		K.TGGPIYR.R	52.16		R.EGYSLVGIDPFR.L	53.3
		K.YLEEHPSAGK.D	40.54		R.ELILYDK.E	44.59
		R.ASAGQISIQPTFSVQR.N	44.3		R.GVFELSDEK.A	37.68
		R.EGYSLVGIDPFR.L	55.34		R.IAYER.M	24.85
		R.GVFELSDEK.A	28.01		R.LIQNSLTIER.M	51.45
		R.GVFELSDEK.A	45.49		R.M*CSLMQGSTLPR.R	43.09
		R.GVFELSDEK.A	42.85		R.MCSLMQGSTLPR.R	31.59
		R.M*CSLM*QGSTLPR.R	60.23		R.MMESARPEDVSFQGR.G	20.36
		R.M*CSLMQGSTLPR.R	66.55		R.MVLSAFDER.R	70.73
		R.M*VLSAFDER.R	50.86		R.NPGNAEFEDLTFLAR.S	96.4
		R.MCNILK.G	30.52		R.NPGNAEFEDLTFLAR.S	55.25
		R.MCSLM*QGSTLPR.R	67		R.QNATEIR.A	36.91
		R.MCSLMQGSTLPR.R	50.74		R.SALILR.G	37.8
		R.MM*ESARPEDVSFQGR.G	25.04		R.TEIIR.M	20.05
		R.MM*ESARPEDVSFQGR.G ! R.M*MESARPEDVSFQGR.G	27.18		R.TTIMAAFNGNTEGR.T	25.96
		R.MMESARPEDVSFQGR.G	37.07
		R.MMESARPEDVSFQGR.G	37.73
		R.MVLSAFDER.R	59.63
		R.QNATEIR.A	36.72
		R.SGAAGAAVK.G	54.85
		R.SGAAGAAVK.G	42.77
		R.SYEQM*ETDGER.Q	58.98
		R.SYEQMETDGER.Q	56.4
		R.TTIMAAFNGNTEGR.T	66.65
		R.VLSFIK.G	26.14
		R.YWAIR.T	23.23
P03431	PB1 (Polymerase basic protein 1 of Influenza H1N1 A/Puerto Rico/8/1934)	22			15
		K.AGLLVSDGGPNLYNIR.N	67.5		K.EEMGITTHFQR.K	55.82
		K.EEFTEIMK.I	23.56		K.EIESMNNAVMMPAHGPAK.N	35.45
		K.EEFTEIMK.I	33.57		K.GYMFESK.S	22.51
		K.EEM*GITTHFQR.K	30.85		K.KEEFTEIMK.I	26.3
		K.EEMGITTHFQR.K	38.56		K.KLWEQTR.S	44.72
		K.EIESM*NNAVMMPAHGPAK.N	35.56		K.LLGINMSK.K	23.41
		K.EIESMNNAVMM*PAHGPAK.N	22.07		K.LWEQTR.S	26.48
		K.EIESMNNAVMMPAHGPAK.N	43.92		K.YFNDSTR.K	24.26
		K.KEEFTEIM*K.I	43.16		R.GVLEDEQMYQR.C	34.14
		K.LEQSGLPVGGNEK.K	30.81		R.IDFESGR.I	27.95
		K.WELM*DEDYQGR.L	52.73		R.LIDFLK.D	25.36
		K.WNENQNPR.M	40.13		R.NQPEWFR.N	21.63
		R.AIATPGMQIR.G	49.73		R.NVLSIAPIMFSNK.M	63.9
		R.GVLEDEQMYQR.C	36.06		R.QTYDWTLNR.N	38.33
		R.LIDFLK.D	20.77		R.TQIPAEMLASIDLK.Y	67.37
		R.NQPAATALANTIEVFR.S	21.13
		R.NQPEWFR.N	23.23
		R.NVLSIAPIM*FSNK.M	30.17
		R.NVLSIAPIMFSNK.M	25.09
		R.QTYDWTLNR.N	39.36
		R.QTYDWTLNR.N	48.43
		R.SILNTSQR.G	35.78
P03433	PA (Polymerase acidic protein of Influenza H1N1 A/Puerto Rico/8/1934)	11			15
		K.ADYTLDEESR.A	30.29		K.ADYTLDEESR.A	63.78
		K.FLLM*DALK.L	39.03		K.DVGDLK.Q	23.68
		K.FLLMDALK.L	40.42		K.EYGEDLK.I	27.64
		K.QVLAELQDIENEEK.I	37.13		K.FLLMDALK.L	45.27
		K.QYDSDEPELR.S	68.74		K.FLPDLYDYK.E	27.66
		K.WALGENMAPEK.V	36.37		K.LSIEDPSHEGEGIPLYDAIK.C	37.78
		R.FEITGTMR.K	40.69		K.LSIEDPSHEGEGIPLYDAIK.C	44.7
		R.GEETIEER.F	28.68		K.QVLAELQDIENEEK.I	82.75
		R.LPNGPPCSQR.S	51.3		K.SVFNSLYASPQLEGFSAESR.K	25.01
		R.NYFTSEVSHCR.A	58.4		K.VDFDDCK.D	26.34
		R.NYFTSEVSHCR.A	56.74		K.WALGENMAPEK.V	31.51
					K.YCVLEIGDMLIR.S	49.62
					R.FEIIEGR.D	32.97
					R.GEETIEER.F	40.26
					R.GLWDSFR.Q	25.14
