# Supplementary material for: The Nucleolar Protein LYAR Facilitates Ribonucleoprotein Assembly of Influenza A Virus
Source: J Virol. 2018 Nov 12;92(23):e01042-18. doi: 10.1128/JVI.01042-18 (PMC6232469; doi:10.1128/JVI.01042-18)
Supplement: Supplemental file 3 [file zjv023184012s3.xlsx]

## Sheet: Sheet1
Table S 3 Overlap of the identified host proteins between this study and previously published studies
UniProt ID	Gene Name	Binding partners						References
		vRNP	RdRp	PA	PB1	PB2	NP
Q8NC51	SERBP1				√	√	√	1
P38159	RBMX	√		√	√	√	√	1, 2, 3, 4
Q2VPJ6	HSP90AA1	√		√	√	√	√	1, 2, 3
Q9Y2W1	THRAP3			√	√		√	1
P19338	NCL	√		√	√	√	√	1, 5, 6
Q9Y3I0	RTCB			√	√		√	1, 4
G3XAM7	CTNNA1
E9PDF6	MYO1B			√			√	1
P39019	RPS19			√	√	√	√	1
P06733	ENO1		√				√	1, 6
P29966	MARCKS
P17066	HSPA6			√	√	√	√	1
P68104	EEF1A1	√						5
P27824	CANX					√		1
Q8IWP6	TUBB	√	√	√	√	√	√	1, 2, 3, 5, 6
Q6NSF2	RPLP0	√		√	√	√	√	1, 2, 3
O15020	SPTBN2
P30050	RPL12	√		√	√	√	√	1, 2, 3
Q99832	CCT7		√	√		√		1, 6
Q9NX58	LYAR
A0A024R0H7	WDR77			√	√	√	√	1
P27348	YWHAQ					√	√	1
B3KN59	BAG2		√	√	√	√	√	6
A0A024R5S5	EIF3S1						√	1
B1ANR0	PABPC4				√	√	√	1
Q92945	KHSRP	√	√				√	2, 3, 6
P46783	RPS10	√		√	√	√	√	2, 3, 4
G3V4C1	HNRNPC
H0YN18	PSMA4			√		√	√	1
P50148	GNAQ
P62249	RPS16	√		√	√	√	√	2, 3
J3QRS3	MYL12A
P48047	ATP5O
P49411	TUFM		√	√		√		1, 6
P62136	PPP1CA
P62277	RPS13	√		√	√	√	√	1, 2, 3
Q14974	KPNB1	√		√	√	√	√	1, 2, 3
Q53SS8	PCBP1					√	√	1, 4
P39023	RPL3	√		√	√	√	√	1, 2, 3
Q92522	H1FX				√	√	√	1, 4
A6NHL2	TUBAL3
P31943	HNRNPH1			√	√	√	√	1
B4DT28	HNRNPR				√	√	√	1
Q02790	FKBP4
Q16531	DDB1	√	√					2, 3, 5, 6
O75533	SF3B1	√		√	√	√	√	1, 2, 3
P08579	SNRPB2			√	√		√	1, 4
P63173	RPL38	√		√	√	√	√	2, 3
A0A024R1U2	PHF5A				√			1
A0A0C4DG17	RPSA				√	√	√	1
A8K8J9	DCTN2
O14744	PRMT5			√	√	√	√	1
P13010	XRCC5			√	√	√	√	1
P14174	MIF
P25786	PSMA1				√	√		1
P32969	RPL9	√						2, 3, 5
Q15293	RCN1				√	√		1, 4
Q8IWR8	RPL19			√	√	√	√	1
Q9Y3B7	MRPL11	√			√		√	1, 2, 3, 4
V9HWF4	HEL-S-68p
A0A075B6Z2	TRAJ56
A0A024R745	NDUFA5
A0A126LB16	U73
B5MDF5	RAN			√	√		√	1
K0J110	MCDRH
K7EKQ2	CDC37
L0R5A1	CSF2RB
O14654	IRS4		√					6
O95373	IPO7				√		√	1
O95881	TXNDC12
P52815	MRPL12					√	√	1, 4
Q8WXX5	DNJC9						√	1
P62829	RPL23			√	√	√	√	1
Q9NQC3	RTN4
X6RA30	CDC123
A0A075B7D9	TAF15
P0C0S8	HIST1H2AG
L8B4J3	UbC
B8ZZW7	PTMA	√						2, 3
B4DX78	DDX39
"√"indicates that the host protein is the binding partner of the virus protein (vRNP, RdRp, PA, PB1, PB2 or NP), and the references are listed in "cloumn I"
References
1. Watanabe T, Kawakami E, Shoemaker JE, Lopes TJ, Matsuoka Y, Tomita Y, Kozuka-Hata H, Gorai T, Kuwahara T, Takeda E, Nagata A, Takano R, Kiso M, Yamashita M, Sakai-Tagawa Y, Katsura H, Nonaka N, Fujii H, Fujii K, Sugita Y, Noda T, Goto H, Fukuyama S, Watanabe S, Neumann G, Oyama M, Kitano H, Kawaoka Y. 2014. Influenza virus-host interactome screen as a platform for antiviral drug development. C…
2. Konig R, Stertz S, Zhou Y, Inoue A, Hoffmann HH, Bhattacharyya S, Alamares JG, Tscherne DM, Ortigoza MB, Liang Y, Gao Q, Andrews SE, Bandyopadhyay S, De Jesus P, Tu BP, Pache L, Shih C, Orth A, Bonamy G, Miraglia L, Ideker T, Garcia-Sastre A, Young JA, Palese P, Shaw ML, Chanda SK. 2010. Human host factors required for influenza virus replication. Nature 463:813-817.
3. Watanabe T, Watanabe S, Kawaoka Y. 2010. Cellular networks involved in the influenza virus life cycle. Cell Host Microbe 7:427-439.
4. Wang L, Fu B, Li W, Patil G, Liu L. 2017. Comparative influenza protein interactomes identify the role of plakophilin 2 in virus restriction. 8:13876.
5. Mayer D, Molawi K, Martinez-Sobrido L, Ghanem A, Thomas S, Baginsky S, Grossmann J, Garcia-Sastre A, Schwemmle M. 2007. Identification of cellular interaction partners of the influenza virus ribonucleoprotein complex and polymerase complex using proteomic-based approaches. J Proteome Res 6:672-682.
6. York A, Hutchinson EC, Fodor E. 2014. Interactome analysis of the influenza A virus transcription/replication machinery identifies protein phosphatase 6 as a cellular factor required for efficient virus replication. J Virol 88:13284-13299.
