# Supplementary material for: The Nucleolar Protein LYAR Facilitates Ribonucleoprotein Assembly of Influenza A Virus
Source: J Virol. 2018 Nov 12;92(23):e01042-18. doi: 10.1128/JVI.01042-18 (PMC6232469; doi:10.1128/JVI.01042-18)
Supplement: Supplemental file 4 [file zjv023184012s4.xlsx]

## Sheet: BP
Table S 4a. Biological Process of host proteins
Level	GO_ID	Term	Count	Uniprot
1	GO:0008150	biological_process	77	P06733, K0J110, A0A024R0H7, Q9Y3I0, P39019, A0A075B7D9, P62277, B4DT28, P30050, P39023, B5MDF5, P46783, P27824, O14744, P27348, P29966, Q14974, A0A024R745, L8B4J3, P49411, P48047, G3V4C1, O75533, V9HWF4, Q8IWR8, P38159, O95881, P50148, P19338, Q99832, Q9Y3B7, P63173, P14174, P68104, Q92522, A0A0C4DG17, B4DX78, A6NHL2, P08579, E9PDF6, P62249, O15020, P32969, Q2VPJ6, P52815, B1ANR0, H0YN18, O95373,…
2	GO:0009987	cellular process	75	P06733, K0J110, A0A024R0H7, Q9Y3I0, P39019, A0A075B7D9, P62277, B4DT28, P30050, P39023, B5MDF5, P46783, P27824, O14744, P27348, P29966, Q14974, A0A024R745, L8B4J3, P49411, P48047, V9HWF4, G3V4C1, O75533, Q8IWR8, P38159, O95881, P50148, Q99832, P19338, Q9Y3B7, P63173, P14174, P68104, Q92522, B4DX78, A0A0C4DG17, A6NHL2, P08579, E9PDF6, P62249, O15020, P32969, Q2VPJ6, P52815, B1ANR0, H0YN18, O95373,…
2	GO:0008152	metabolic process	63	P06733, K0J110, A0A024R0H7, Q9Y3I0, P39019, A0A075B7D9, P62277, B4DT28, P30050, P39023, B5MDF5, P46783, P27348, O14744, Q14974, A0A024R745, L8B4J3, P49411, P48047, V9HWF4, G3V4C1, O75533, Q8IWR8, P38159, P50148, Q99832, P19338, Q9Y3B7, P63173, P68104, P14174, B4DX78, A0A0C4DG17, P08579, P62249, O15020, P32969, Q2VPJ6, P52815, B1ANR0, H0YN18, K7EKQ2, P13010, Q16531, A0A126LB16, A0A024R1U2, P62136,…
3	GO:0071704	organic substance metabolic process	63	P06733, K0J110, A0A024R0H7, Q9Y3I0, P39019, A0A075B7D9, P62277, B4DT28, P30050, P39023, B5MDF5, P46783, P27348, O14744, Q14974, A0A024R745, L8B4J3, P49411, P48047, V9HWF4, G3V4C1, O75533, Q8IWR8, P38159, P50148, Q99832, P19338, Q9Y3B7, P63173, P68104, P14174, B4DX78, A0A0C4DG17, P08579, P62249, O15020, P32969, Q2VPJ6, P52815, B1ANR0, H0YN18, K7EKQ2, P13010, Q16531, A0A126LB16, A0A024R1U2, P62136,…
3	GO:0044238	primary metabolic process	61	P06733, K0J110, A0A024R0H7, Q9Y3I0, P39019, A0A075B7D9, P62277, B4DT28, P30050, P39023, B5MDF5, P46783, P27348, O14744, Q14974, A0A024R745, L8B4J3, P49411, P48047, V9HWF4, G3V4C1, O75533, Q8IWR8, P38159, P50148, Q99832, P19338, Q9Y3B7, P63173, P68104, P14174, B4DX78, A0A0C4DG17, P08579, P62249, O15020, P32969, Q2VPJ6, P52815, B1ANR0, H0YN18, P13010, Q16531, A0A126LB16, A0A024R1U2, P62136, P25786,…
3	GO:0044237	cellular metabolic process	59	P06733, K0J110, A0A024R0H7, Q9Y3I0, P39019, A0A075B7D9, P62277, B4DT28, P30050, P39023, B5MDF5, P46783, P27348, O14744, Q14974, A0A024R745, L8B4J3, P49411, P48047, V9HWF4, G3V4C1, O75533, Q8IWR8, P38159, P50148, Q99832, P19338, Q9Y3B7, P63173, P68104, P14174, B4DX78, A0A0C4DG17, P08579, P62249, O15020, P32969, Q2VPJ6, P52815, B1ANR0, H0YN18, P13010, Q16531, A0A126LB16, A0A024R1U2, P62136, P25786,…
4	GO:0043170	macromolecule metabolic process	59	P06733, K0J110, A0A024R0H7, Q9Y3I0, P39019, A0A075B7D9, P62277, B4DT28, P30050, P39023, B5MDF5, P46783, P27348, O14744, Q14974, L8B4J3, P49411, G3V4C1, O75533, Q8IWR8, P38159, P50148, P19338, Q99832, Q9Y3B7, P63173, P14174, P68104, B4DX78, A0A0C4DG17, P08579, P62249, O15020, P32969, Q2VPJ6, P52815, B1ANR0, H0YN18, K7EKQ2, P13010, Q16531, A0A126LB16, A0A024R1U2, P62136, P25786, A0A024R5S5, P31943,…
2	GO:0065007	biological regulation	56	P06733, K0J110, A0A024R0H7, P39019, A0A075B7D9, P62277, B4DT28, B5MDF5, P27348, O14744, P29966, Q14974, L8B4J3, P49411, G3V4C1, V9HWF4, O75533, P38159, O95881, P50148, Q99832, P19338, P14174, P68104, B4DX78, A0A0C4DG17, P08579, E9PDF6, O15020, Q2VPJ6, P52815, B1ANR0, H0YN18, O95373, K7EKQ2, P13010, Q16531, Q9NQC3, P62136, P25786, G3XAM7, A0A024R5S5, P31943, Q92945, X6RA30, B3KN59, Q8NC51, Q8IWP6,…
2	GO:0050789	regulation of biological process	56	P06733, K0J110, A0A024R0H7, P39019, A0A075B7D9, P62277, B4DT28, B5MDF5, O14744, P27348, P29966, Q14974, L8B4J3, P49411, G3V4C1, V9HWF4, O75533, P38159, O95881, P50148, Q99832, P19338, P14174, P68104, B4DX78, A0A0C4DG17, P08579, E9PDF6, O15020, Q2VPJ6, P52815, B1ANR0, H0YN18, O95373, K7EKQ2, P13010, Q16531, Q9NQC3, P62136, P25786, G3XAM7, A0A024R5S5, X6RA30, P31943, Q92945, B3KN59, Q8NC51, Q8IWP6,…
4	GO:0044260	cellular macromolecule metabolic process	55	P06733, K0J110, A0A024R0H7, Q9Y3I0, P39019, A0A075B7D9, P62277, B4DT28, P30050, P39023, B5MDF5, P46783, P27348, O14744, Q14974, L8B4J3, P49411, G3V4C1, O75533, Q8IWR8, P38159, P50148, P19338, Q99832, Q9Y3B7, P63173, P14174, P68104, B4DX78, A0A0C4DG17, P08579, P62249, O15020, P32969, Q2VPJ6, P52815, B1ANR0, H0YN18, P13010, A0A126LB16, Q16531, A0A024R1U2, P62136, P25786, A0A024R5S5, P31943, Q92945,…
2	GO:0044699	single-organism process	53	P06733, K0J110, A0A024R0H7, P39019, B4DT28, B5MDF5, P27824, O14744, P27348, P29966, Q14974, A0A024R745, L8B4J3, P48047, V9HWF4, G3V4C1, P38159, O95881, P50148, P19338, Q9Y3B7, P14174, P68104, B4DX78, A0A0C4DG17, A6NHL2, E9PDF6, O15020, Q2VPJ6, P52815, B1ANR0, O95373, H0YN18, K7EKQ2, P13010, Q16531, Q9NQC3, P62136, P25786, G3XAM7, P31943, X6RA30, Q8IWP6, Q02790, A8K8J9, J3QRS3, Q53SS8, Q8WXX5, Q15…
3	GO:0006807	nitrogen compound metabolic process	53	P06733, K0J110, A0A024R0H7, Q9Y3I0, P39019, A0A075B7D9, P62277, B4DT28, P30050, P39023, B5MDF5, P46783, O14744, P27348, Q14974, A0A024R745, L8B4J3, P49411, P48047, G3V4C1, O75533, V9HWF4, Q8IWR8, P38159, P19338, Q99832, Q9Y3B7, P63173, P14174, P68104, B4DX78, A0A0C4DG17, P08579, P62249, P32969, Q2VPJ6, P52815, B1ANR0, P13010, Q16531, A0A126LB16, A0A024R1U2, P62136, P25786, A0A024R5S5, P31943, Q92…
3	GO:0050794	regulation of cellular process	52	P06733, K0J110, A0A024R0H7, P39019, A0A075B7D9, P62277, B4DT28, B5MDF5, O14744, P27348, P29966, Q14974, L8B4J3, P49411, V9HWF4, G3V4C1, P38159, O95881, P50148, Q99832, P19338, P14174, P68104, B4DX78, A0A0C4DG17, E9PDF6, O15020, Q2VPJ6, P52815, B1ANR0, H0YN18, O95373, K7EKQ2, P13010, Q16531, Q9NQC3, P62136, P25786, G3XAM7, A0A024R5S5, P31943, X6RA30, B3KN59, Q8IWP6, Q02790, J3QRS3, Q53SS8, Q8WXX5,…
4	GO:0034641	cellular nitrogen compound metabolic process	51	P06733, K0J110, A0A024R0H7, Q9Y3I0, P39019, A0A075B7D9, P62277, B4DT28, P30050, P39023, P46783, O14744, P27348, Q14974, A0A024R745, L8B4J3, P49411, P48047, G3V4C1, O75533, V9HWF4, Q8IWR8, P38159, P19338, Q99832, Q9Y3B7, P63173, P68104, B4DX78, A0A0C4DG17, P08579, P62249, P32969, Q2VPJ6, P52815, B1ANR0, P13010, Q16531, A0A126LB16, A0A024R1U2, P62136, P25786, A0A024R5S5, P31943, Q92945, P62829, B8Z…
4	GO:0006725	cellular aromatic compound metabolic process	46	P06733, P32969, P52815, K0J110, A0A024R0H7, B1ANR0, Q9Y3I0, P39019, A0A075B7D9, P62277, P13010, B4DT28, P30050, P39023, Q16531, A0A126LB16, P46783, A0A024R1U2, O14744, P27348, P62136, Q14974, A0A024R745, L8B4J3, P31943, Q92945, P48047, G3V4C1, O75533, V9HWF4, P62829, B8ZZW7, Q8IWR8, P38159, P19338, Q99832, Q53SS8, P63173, P17066, P14174, P0C0S8, B4DX78, A0A0C4DG17, P08579, Q9Y2W1, P62249
4	GO:1901360	organic cyclic compound metabolic process	46	P06733, P32969, P52815, K0J110, A0A024R0H7, B1ANR0, Q9Y3I0, P39019, A0A075B7D9, P62277, P13010, B4DT28, P30050, P39023, Q16531, A0A126LB16, P46783, A0A024R1U2, O14744, P27348, P62136, Q14974, A0A024R745, L8B4J3, P31943, Q92945, P48047, G3V4C1, O75533, V9HWF4, P62829, B8ZZW7, Q8IWR8, P38159, P19338, Q99832, Q53SS8, P63173, P17066, P14174, P0C0S8, B4DX78, A0A0C4DG17, P08579, Q9Y2W1, P62249
5	GO:0010467	gene expression	46	P06733, P32969, P52815, K0J110, A0A024R0H7, B1ANR0, Q9Y3I0, P39019, A0A075B7D9, P62277, P13010, B4DT28, P30050, P39023, B5MDF5, P46783, Q16531, A0A024R1U2, O14744, P27348, P62136, P25786, A0A024R5S5, L8B4J3, Q92945, P31943, P49411, G3V4C1, O75533, P62829, B8ZZW7, Q8NC51, Q8IWR8, P38159, P19338, Q9Y3B7, Q53SS8, P63173, P14174, P68104, P17066, A0A0C4DG17, B4DX78, P08579, Q9Y2W1, P62249
4	GO:0006139	nucleobase-containing compound metabolic process	45	P06733, P32969, P52815, K0J110, A0A024R0H7, B1ANR0, Q9Y3I0, P39019, A0A075B7D9, P62277, P13010, B4DT28, P30050, P39023, Q16531, A0A126LB16, P46783, A0A024R1U2, O14744, P27348, P62136, Q14974, A0A024R745, L8B4J3, P31943, Q92945, P48047, G3V4C1, O75533, V9HWF4, P62829, B8ZZW7, Q8IWR8, P38159, P19338, Q99832, Q53SS8, P63173, P17066, P0C0S8, B4DX78, A0A0C4DG17, P08579, Q9Y2W1, P62249
4	GO:0046483	heterocycle metabolic process	45	P06733, P32969, P52815, K0J110, A0A024R0H7, B1ANR0, Q9Y3I0, P39019, A0A075B7D9, P62277, P13010, B4DT28, P30050, P39023, Q16531, A0A126LB16, P46783, A0A024R1U2, O14744, P27348, P62136, Q14974, A0A024R745, L8B4J3, P31943, Q92945, P48047, G3V4C1, O75533, V9HWF4, P62829, B8ZZW7, Q8IWR8, P38159, P19338, Q99832, Q53SS8, P63173, P17066, P0C0S8, B4DX78, A0A0C4DG17, P08579, Q9Y2W1, P62249
2	GO:0071840	cellular component organization or biogenesis	42	P06733, O15020, P32969, Q2VPJ6, P52815, A0A024R0H7, P39019, P62277, P13010, P30050, P39023, B5MDF5, Q16531, P46783, Q9NQC3, P27348, O14744, P62136, G3XAM7, Q6NSF2, Q14974, A0A024R745, L8B4J3, G3V4C1, V9HWF4, P62829, Q8IWP6, Q8IWR8, P38159, Q02790, Q99832, A8K8J9, Q9Y3B7, P63173, P14174, P17066, P0C0S8, Q92522, B4DX78, A0A0C4DG17, P62249, E9PDF6
3	GO:0009058	biosynthetic process	42	P06733, P32969, Q2VPJ6, P52815, K0J110, B1ANR0, P39019, A0A075B7D9, P62277, P13010, B4DT28, P30050, P39023, B5MDF5, A0A126LB16, P46783, O14744, P27348, P62136, A0A024R745, A0A024R5S5, L8B4J3, P49411, P48047, G3V4C1, V9HWF4, P62829, B8ZZW7, Q8IWR8, P38159, P19338, Q99832, Q9Y3B7, Q53SS8, P63173, P17066, P68104, P14174, B4DX78, A0A0C4DG17, Q9Y2W1, P62249
3	GO:0044763	single-organism cellular process	42	P06733, O15020, Q2VPJ6, P52815, K0J110, A0A024R0H7, B1ANR0, H0YN18, P39019, B4DT28, B5MDF5, Q16531, Q9NQC3, P27824, P27348, P62136, O14744, P29966, P25786, G3XAM7, Q14974, A0A024R745, L8B4J3, X6RA30, P48047, V9HWF4, G3V4C1, Q8IWP6, P38159, O95881, P50148, Q02790, A8K8J9, J3QRS3, Q9Y3B7, Q8WXX5, P14174, P17066, P0C0S8, B4DX78, A6NHL2, E9PDF6
4	GO:1901576	organic substance biosynthetic process	41	P06733, P32969, P52815, K0J110, B1ANR0, P39019, A0A075B7D9, P62277, P13010, B4DT28, P30050, P39023, B5MDF5, A0A126LB16, P46783, O14744, P27348, P62136, A0A024R745, A0A024R5S5, L8B4J3, P49411, P48047, G3V4C1, V9HWF4, P62829, B8ZZW7, Q8IWR8, P38159, P19338, Q99832, Q9Y3B7, Q53SS8, P63173, P17066, P68104, P14174, B4DX78, A0A0C4DG17, Q9Y2W1, P62249
4	GO:0044249	cellular biosynthetic process	41	P06733, P32969, Q2VPJ6, P52815, K0J110, B1ANR0, P39019, A0A075B7D9, P62277, P13010, B4DT28, P30050, P39023, B5MDF5, A0A126LB16, P46783, O14744, P27348, P62136, A0A024R745, A0A024R5S5, L8B4J3, P49411, P48047, G3V4C1, P62829, B8ZZW7, Q8IWR8, P38159, P19338, Q99832, Q9Y3B7, Q53SS8, P63173, P17066, P68104, P14174, B4DX78, A0A0C4DG17, Q9Y2W1, P62249
5	GO:0090304	nucleic acid metabolic process	41	P06733, P32969, P52815, K0J110, A0A024R0H7, B1ANR0, Q9Y3I0, P39019, A0A075B7D9, P62277, P13010, B4DT28, P30050, P39023, Q16531, A0A126LB16, P46783, A0A024R1U2, O14744, P27348, Q14974, L8B4J3, P31943, Q92945, G3V4C1, O75533, P62829, B8ZZW7, Q8IWR8, P38159, P19338, Q99832, Q53SS8, P63173, P17066, P0C0S8, B4DX78, A0A0C4DG17, P08579, Q9Y2W1, P62249
2	GO:0050896	response to stimulus	40	P06733, O15020, Q2VPJ6, K0J110, B1ANR0, H0YN18, O95373, P39019, K7EKQ2, P13010, B4DT28, B5MDF5, Q16531, O14744, P62136, P27348, P25786, G3XAM7, Q14974, L8B4J3, P31943, V9HWF4, B3KN59, Q8IWP6, P38159, O95881, P50148, Q02790, P19338, J3QRS3, Q53SS8, P17066, P0C0S8, P14174, P68104, O14654, B4DX78, A0A0C4DG17, P08579, Q9Y2W1
3	GO:0019222	regulation of metabolic process	40	P06733, O15020, Q2VPJ6, K0J110, P52815, B1ANR0, H0YN18, P39019, A0A075B7D9, K7EKQ2, P62277, P13010, B4DT28, B5MDF5, P27348, P62136, O14744, P25786, A0A024R5S5, L8B4J3, P31943, Q92945, P49411, G3V4C1, O75533, Q8NC51, P38159, P50148, Q02790, P19338, Q99832, J3QRS3, Q53SS8, Q8WXX5, P17066, P68104, P14174, O14654, B4DX78, Q9Y2W1
4	GO:0019538	protein metabolic process	38	O15020, P32969, Q2VPJ6, P52815, B1ANR0, H0YN18, P39019, P62277, B4DT28, P30050, P39023, B5MDF5, P46783, Q16531, P27348, P62136, O14744, P25786, A0A024R5S5, L8B4J3, P49411, G3V4C1, P62829, B3KN59, Q8IWR8, P38159, P50148, Q02790, J3QRS3, Q9Y3B7, Q53SS8, P63173, P17066, P14174, P68104, B4DX78, A0A0C4DG17, P62249
4	GO:0060255	regulation of macromolecule metabolic process	37	P06733, Q2VPJ6, K0J110, P52815, B1ANR0, H0YN18, A0A075B7D9, K7EKQ2, P62277, P13010, B4DT28, B5MDF5, P27348, P62136, O14744, P25786, A0A024R5S5, L8B4J3, P31943, Q92945, P49411, O75533, G3V4C1, Q8NC51, P38159, P50148, Q02790, P19338, Q99832, J3QRS3, Q53SS8, Q8WXX5, P17066, P14174, P68104, B4DX78, Q9Y2W1
5	GO:0009059	macromolecule biosynthetic process	37	P06733, P32969, P52815, K0J110, B1ANR0, P39019, A0A075B7D9, P62277, P13010, B4DT28, P30050, P39023, B5MDF5, A0A126LB16, P46783, O14744, P27348, P62136, A0A024R5S5, L8B4J3, P49411, G3V4C1, P62829, B8ZZW7, Q8IWR8, P38159, Q99832, P19338, Q9Y3B7, Q53SS8, P63173, P68104, P17066, B4DX78, A0A0C4DG17, Q9Y2W1, P62249
5	GO:0034645	cellular macromolecule biosynthetic process	37	P06733, P32969, P52815, K0J110, B1ANR0, P39019, A0A075B7D9, P62277, P13010, B4DT28, P30050, P39023, B5MDF5, A0A126LB16, P46783, O14744, P27348, P62136, A0A024R5S5, L8B4J3, P49411, G3V4C1, P62829, B8ZZW7, Q8IWR8, P38159, Q99832, P19338, Q9Y3B7, Q53SS8, P63173, P68104, P17066, B4DX78, A0A0C4DG17, Q9Y2W1, P62249
5	GO:0016070	RNA metabolic process	37	P06733, P32969, P52815, K0J110, A0A024R0H7, B1ANR0, Q9Y3I0, P39019, A0A075B7D9, P62277, P13010, B4DT28, P30050, P39023, P46783, Q16531, A0A024R1U2, O14744, P27348, L8B4J3, P31943, Q92945, G3V4C1, O75533, P62829, B8ZZW7, Q8IWR8, P38159, P19338, Q53SS8, P63173, P17066, B4DX78, A0A0C4DG17, P08579, Q9Y2W1, P62249
2	GO:0051179	localization	36	O15020, P32969, Q2VPJ6, A0A024R0H7, O95373, P39019, P62277, P30050, P39023, B5MDF5, P46783, P27824, Q9NQC3, P27348, P62136, P29966, G3XAM7, Q14974, A0A024R745, L8B4J3, P48047, P62829, Q8IWR8, Q8IWP6, P50148, Q02790, A8K8J9, Q99832, J3QRS3, P63173, P17066, P14174, A0A0C4DG17, B4DX78, E9PDF6, P62249
5	GO:0044271	cellular nitrogen compound biosynthetic process	36	P06733, P32969, Q2VPJ6, P52815, K0J110, B1ANR0, P39019, A0A075B7D9, P62277, P13010, B4DT28, P30050, P39023, P46783, O14744, P27348, A0A024R5S5, L8B4J3, P49411, P48047, G3V4C1, P62829, B8ZZW7, Q8IWR8, P38159, P19338, Q99832, Q9Y3B7, Q53SS8, P63173, P17066, P68104, B4DX78, A0A0C4DG17, Q9Y2W1, P62249
3	GO:0051716	cellular response to stimulus	35	O15020, Q2VPJ6, K0J110, H0YN18, O95373, P39019, K7EKQ2, P13010, B5MDF5, Q16531, O14744, P62136, P27348, P25786, G3XAM7, Q14974, L8B4J3, P31943, V9HWF4, B3KN59, Q8IWP6, P38159, O95881, Q02790, P50148, J3QRS3, Q53SS8, P17066, P14174, P68104, P0C0S8, O14654, B4DX78, A0A0C4DG17, Q9Y2W1
3	GO:0051234	establishment of localization	34	O15020, P32969, Q2VPJ6, A0A024R0H7, O95373, P39019, P62277, P30050, P39023, B5MDF5, P46783, P27824, P27348, P62136, P29966, Q14974, A0A024R745, L8B4J3, P48047, P62829, Q8IWR8, Q8IWP6, Q02790, P50148, Q99832, A8K8J9, J3QRS3, P63173, P17066, P14174, A0A0C4DG17, B4DX78, E9PDF6, P62249
4	GO:0080090	regulation of primary metabolic process	34	P06733, Q2VPJ6, P52815, K0J110, B1ANR0, H0YN18, A0A075B7D9, P62277, P13010, B4DT28, B5MDF5, P62136, P27348, O14744, P25786, A0A024R5S5, L8B4J3, P31943, P49411, G3V4C1, P38159, P50148, Q02790, P19338, Q99832, J3QRS3, Q53SS8, Q8WXX5, P17066, P14174, P68104, O14654, B4DX78, Q9Y2W1
5	GO:0044267	cellular protein metabolic process	34	O15020, P32969, Q2VPJ6, P52815, B1ANR0, H0YN18, P39019, P62277, B4DT28, P30050, P39023, P46783, Q16531, P27348, P62136, O14744, P25786, A0A024R5S5, L8B4J3, P49411, G3V4C1, P62829, Q8IWR8, P50148, J3QRS3, Q9Y3B7, Q53SS8, P63173, P17066, P14174, P68104, B4DX78, A0A0C4DG17, P62249
2	GO:0048518	positive regulation of biological process	33	O15020, Q2VPJ6, K0J110, P52815, B1ANR0, H0YN18, P39019, A0A075B7D9, P13010, B5MDF5, Q16531, O14744, P27348, P62136, P29966, P25786, G3XAM7, L8B4J3, V9HWF4, O75533, P38159, O95881, Q02790, Q99832, P19338, J3QRS3, Q53SS8, P14174, P17066, P68104, O14654, B4DX78, Q9Y2W1
3	GO:0016043	cellular component organization	33	P06733, O15020, Q2VPJ6, P52815, A0A024R0H7, P39019, P13010, B5MDF5, Q16531, P46783, Q9NQC3, P27348, O14744, P62136, G3XAM7, Q14974, A0A024R745, L8B4J3, G3V4C1, V9HWF4, Q8IWP6, P38159, Q02790, Q99832, A8K8J9, Q9Y3B7, P63173, P14174, P17066, P0C0S8, Q92522, B4DX78, E9PDF6
4	GO:0031323	regulation of cellular metabolic process	33	P06733, O15020, Q2VPJ6, P52815, K0J110, B1ANR0, H0YN18, A0A075B7D9, P62277, P13010, B4DT28, B5MDF5, P62136, P27348, O14744, P25786, A0A024R5S5, L8B4J3, P31943, P49411, G3V4C1, P38159, P50148, P19338, Q99832, J3QRS3, Q53SS8, Q8WXX5, P17066, P14174, P68104, B4DX78, Q9Y2W1
4	GO:0006810	transport	33	O15020, P32969, Q2VPJ6, O95373, P39019, P62277, P30050, P39023, B5MDF5, P46783, P27824, P27348, P62136, P29966, Q14974, A0A024R745, L8B4J3, P48047, P62829, Q8IWR8, Q8IWP6, Q02790, P50148, A8K8J9, Q99832, J3QRS3, P63173, P17066, P14174, A0A0C4DG17, B4DX78, E9PDF6, P62249
3	GO:0044085	cellular component biogenesis	32	O15020, P32969, Q2VPJ6, P52815, A0A024R0H7, P39019, P62277, P30050, P39023, B5MDF5, P46783, Q16531, Q9NQC3, P27348, O14744, G3XAM7, Q6NSF2, Q14974, A0A024R745, L8B4J3, P62829, Q8IWR8, P38159, Q9Y3B7, P63173, P17066, P14174, Q92522, A0A0C4DG17, B4DX78, P62249, E9PDF6
2	GO:0032501	multicellular organismal process	30	O15020, K0J110, A0A024R0H7, B1ANR0, P39019, P13010, B4DT28, B5MDF5, Q9NQC3, P27348, O14744, P62136, P29966, P25786, G3XAM7, L8B4J3, G3V4C1, Q8IWP6, P38159, Q02790, P50148, P19338, J3QRS3, Q53SS8, Q15293, P63173, P17066, P14174, B4DX78, E9PDF6
3	GO:0044707	single-multicellular organism process	29	O15020, K0J110, A0A024R0H7, B1ANR0, P39019, P13010, B4DT28, B5MDF5, Q9NQC3, P27348, P62136, O14744, P29966, P25786, G3XAM7, L8B4J3, G3V4C1, Q8IWP6, P38159, Q02790, P50148, P19338, J3QRS3, Q53SS8, Q15293, P17066, P14174, B4DX78, E9PDF6
5	GO:0010468	regulation of gene expression	29	P06733, K0J110, P52815, B1ANR0, A0A075B7D9, P62277, P13010, B4DT28, B5MDF5, P27348, O14744, P62136, P25786, A0A024R5S5, Q92945, L8B4J3, P31943, P49411, O75533, G3V4C1, Q8NC51, P38159, P19338, Q53SS8, P14174, P17066, P68104, B4DX78, Q9Y2W1
2	GO:0048519	negative regulation of biological process	28	P06733, O15020, Q2VPJ6, K0J110, A0A024R0H7, B1ANR0, P39019, P62277, P13010, B4DT28, B5MDF5, Q9NQC3, P27348, P62136, O14744, P25786, G3XAM7, L8B4J3, G3V4C1, O95881, Q02790, P50148, Q53SS8, Q8WXX5, P0C0S8, P17066, P14174, B4DX78
3	GO:0048522	positive regulation of cellular process	28	O15020, Q2VPJ6, P52815, K0J110, B1ANR0, P39019, A0A075B7D9, Q16531, O14744, P27348, P62136, P29966, P25786, G3XAM7, L8B4J3, V9HWF4, P38159, Q02790, P19338, Q99832, J3QRS3, Q53SS8, P14174, P17066, P68104, O14654, B4DX78, Q9Y2W1
4	GO:1901564	organonitrogen compound metabolic process	28	P06733, P32969, P52815, B1ANR0, P39019, P62277, B4DT28, P30050, P39023, P46783, P25786, A0A024R745, A0A024R5S5, L8B4J3, P49411, P48047, V9HWF4, P62829, Q8IWR8, Q9Y3B7, Q53SS8, P63173, P14174, P68104, P17066, B4DX78, A0A0C4DG17, P62249
5	GO:0034654	nucleobase-containing compound biosynthetic process	28	P06733, P32969, K0J110, P52815, P39019, A0A075B7D9, P62277, P13010, P30050, P39023, P46783, O14744, P27348, L8B4J3, P48047, G3V4C1, P62829, B8ZZW7, Q8IWR8, P38159, Q99832, P19338, P63173, P17066, B4DX78, A0A0C4DG17, Q9Y2W1, P62249
5	GO:0018130	heterocycle biosynthetic process	28	P06733, P32969, K0J110, P52815, P39019, A0A075B7D9, P62277, P13010, P30050, P39023, P46783, O14744, P27348, L8B4J3, P48047, G3V4C1, P62829, B8ZZW7, Q8IWR8, P38159, Q99832, P19338, P63173, P17066, B4DX78, A0A0C4DG17, Q9Y2W1, P62249
5	GO:0019438	aromatic compound biosynthetic process	28	P06733, P32969, K0J110, P52815, P39019, A0A075B7D9, P62277, P13010, P30050, P39023, P46783, O14744, P27348, L8B4J3, P48047, G3V4C1, P62829, B8ZZW7, Q8IWR8, P38159, Q99832, P19338, P63173, P17066, B4DX78, A0A0C4DG17, Q9Y2W1, P62249
5	GO:1901362	organic cyclic compound biosynthetic process	28	P06733, P32969, K0J110, P52815, P39019, A0A075B7D9, P62277, P13010, P30050, P39023, P46783, O14744, P27348, L8B4J3, P48047, G3V4C1, P62829, B8ZZW7, Q8IWR8, P38159, Q99832, P19338, P63173, P17066, B4DX78, A0A0C4DG17, Q9Y2W1, P62249
6	GO:0006396	RNA processing	28	P32969, A0A024R0H7, B1ANR0, Q9Y3I0, P39019, P62277, B4DT28, P30050, P39023, P46783, A0A024R1U2, O14744, L8B4J3, P31943, Q92945, G3V4C1, O75533, P62829, Q8IWR8, P38159, Q53SS8, P63173, P17066, B4DX78, A0A0C4DG17, P08579, Q9Y2W1, P62249
2	GO:0032502	developmental process	27	O15020, K0J110, A0A024R0H7, P39019, B4DT28, B5MDF5, Q9NQC3, P27348, P62136, P29966, P25786, G3XAM7, L8B4J3, V9HWF4, G3V4C1, Q8IWP6, P38159, Q02790, P50148, P19338, J3QRS3, Q53SS8, Q15293, P14174, P17066, B4DX78, E9PDF6
3	GO:0033036	macromolecule localization	27	O15020, P32969, Q2VPJ6, O95373, P39019, P62277, P30050, P39023, B5MDF5, P46783, P27824, P27348, P29966, Q14974, L8B4J3, P62829, Q8IWR8, P50148, Q99832, A8K8J9, P63173, P14174, P17066, A0A0C4DG17, B4DX78, P62249, E9PDF6
3	GO:0044767	single-organism developmental process	27	O15020, K0J110, A0A024R0H7, P39019, B4DT28, B5MDF5, Q9NQC3, P27348, P62136, P29966, P25786, G3XAM7, L8B4J3, V9HWF4, G3V4C1, Q8IWP6, P38159, Q02790, P50148, P19338, J3QRS3, Q53SS8, Q15293, P14174, P17066, B4DX78, E9PDF6
3	GO:0051641	cellular localization	27	O15020, P32969, Q2VPJ6, O95373, P39019, P62277, P30050, P39023, B5MDF5, P46783, P27348, Q14974, L8B4J3, P48047, P62829, Q8IWR8, Q8IWP6, Q02790, P50148, Q99832, A8K8J9, P63173, P17066, A0A0C4DG17, B4DX78, E9PDF6, P62249
4	GO:0051171	regulation of nitrogen compound metabolic process	27	P06733, Q2VPJ6, P52815, K0J110, B1ANR0, A0A075B7D9, P62277, P13010, B4DT28, B5MDF5, P62136, O14744, P27348, P25786, A0A024R5S5, L8B4J3, P31943, P49411, G3V4C1, P38159, Q99832, P19338, Q53SS8, P68104, P17066, B4DX78, Q9Y2W1
6	GO:0016071	mRNA metabolic process	27	P32969, A0A024R0H7, B1ANR0, P39019, P62277, B4DT28, P30050, P39023, P46783, A0A024R1U2, O14744, L8B4J3, P31943, Q92945, G3V4C1, O75533, P62829, Q8IWR8, P38159, Q53SS8, P63173, P17066, B4DX78, A0A0C4DG17, P08579, Q9Y2W1, P62249
3	GO:0048523	negative regulation of cellular process	26	P06733, O15020, Q2VPJ6, K0J110, A0A024R0H7, B1ANR0, P62277, P13010, B4DT28, B5MDF5, Q9NQC3, P27348, P62136, O14744, P25786, G3XAM7, L8B4J3, G3V4C1, O95881, Q02790, P50148, Q8WXX5, P0C0S8, P17066, P14174, B4DX78
2	GO:0023052	signaling	25	O15020, Q2VPJ6, H0YN18, O95373, K7EKQ2, B5MDF5, O14744, P27348, P62136, P29966, P25786, G3XAM7, Q14974, L8B4J3, P31943, Q8IWP6, O95881, P50148, Q02790, J3QRS3, P17066, P14174, O14654, A0A0C4DG17, Q9Y2W1
3	GO:0065008	regulation of biological quality	25	O15020, Q2VPJ6, B1ANR0, P39019, P13010, B4DT28, Q16531, Q9NQC3, P27348, P62136, P29966, P25786, G3XAM7, Q14974, L8B4J3, Q92945, G3V4C1, O95881, Q02790, P50148, Q99832, J3QRS3, Q53SS8, P17066, Q9Y2W1
3	GO:0007154	cell communication	25	O15020, Q2VPJ6, H0YN18, O95373, K7EKQ2, B5MDF5, O14744, P27348, P62136, P29966, P25786, G3XAM7, Q14974, L8B4J3, P31943, Q8IWP6, O95881, P50148, Q02790, J3QRS3, P17066, P14174, O14654, A0A0C4DG17, Q9Y2W1
3	GO:0044700	single organism signaling	25	O15020, Q2VPJ6, H0YN18, O95373, K7EKQ2, B5MDF5, O14744, P27348, P62136, P29966, P25786, G3XAM7, Q14974, L8B4J3, P31943, Q8IWP6, O95881, P50148, Q02790, J3QRS3, P17066, P14174, O14654, A0A0C4DG17, Q9Y2W1
4	GO:0008104	protein localization	25	O15020, P32969, Q2VPJ6, O95373, P39019, P62277, P30050, P39023, B5MDF5, P46783, P27824, P27348, P29966, Q14974, L8B4J3, P62829, Q8IWR8, P50148, Q99832, A8K8J9, P63173, P14174, P17066, A0A0C4DG17, P62249
4	GO:0051649	establishment of localization in cell	25	O15020, P32969, Q2VPJ6, O95373, P39019, P62277, P30050, P39023, B5MDF5, P46783, P27348, Q14974, L8B4J3, P48047, P62829, Q8IWR8, Q8IWP6, P50148, A8K8J9, P63173, P17066, A0A0C4DG17, B4DX78, E9PDF6, P62249
6	GO:0032774	RNA biosynthetic process	25	P06733, P32969, K0J110, P52815, P39019, A0A075B7D9, P62277, P13010, P30050, P39023, P46783, P27348, O14744, L8B4J3, P62829, B8ZZW7, Q8IWR8, P38159, P19338, P63173, P17066, B4DX78, A0A0C4DG17, Q9Y2W1, P62249
3	GO:0007165	signal transduction	24	G3XAM7, O15020, Q14974, L8B4J3, P31943, Q2VPJ6, Q8IWP6, O95881, H0YN18, O95373, P50148, Q02790, K7EKQ2, J3QRS3, P17066, P14174, B5MDF5, O14654, A0A0C4DG17, O14744, P27348, P62136, Q9Y2W1, P25786
4	GO:0006996	organelle organization	24	O15020, Q2VPJ6, A0A024R0H7, P39019, P13010, B5MDF5, Q16531, Q9NQC3, P27348, P62136, O14744, G3XAM7, Q14974, A0A024R745, L8B4J3, G3V4C1, V9HWF4, Q02790, A8K8J9, Q99832, P0C0S8, P17066, Q92522, E9PDF6
4	GO:0045184	establishment of protein localization	24	O15020, P32969, Q2VPJ6, O95373, P39019, P62277, P30050, P39023, B5MDF5, P46783, P27824, P27348, P29966, Q14974, L8B4J3, P62829, Q8IWR8, P50148, Q99832, P63173, P14174, P17066, A0A0C4DG17, P62249
4	GO:0046907	intracellular transport	24	Q14974, O15020, L8B4J3, P32969, P48047, Q2VPJ6, P62829, Q8IWR8, Q8IWP6, O95373, P50148, P39019, A8K8J9, P62277, P63173, P17066, P30050, P39023, B5MDF5, P46783, A0A0C4DG17, B4DX78, P62249, E9PDF6
2	GO:0051704	multi-organism process	23	Q14974, L8B4J3, P32969, Q2VPJ6, P62829, B1ANR0, Q8IWR8, P39019, Q02790, Q53SS8, P62277, P13010, Q8WXX5, P63173, P17066, P30050, P39023, B5MDF5, Q16531, P46783, A0A0C4DG17, B4DX78, P62249
3	GO:0006950	response to stress	23	L8B4J3, V9HWF4, Q2VPJ6, B3KN59, B1ANR0, O95881, P39019, P50148, Q02790, K7EKQ2, J3QRS3, Q53SS8, P13010, B4DT28, P17066, P14174, P0C0S8, Q16531, B4DX78, P62136, P27348, P08579, P25786
4	GO:0009889	regulation of biosynthetic process	23	P06733, A0A024R5S5, L8B4J3, P49411, Q2VPJ6, G3V4C1, K0J110, P52815, P38159, A0A075B7D9, P19338, Q99832, Q53SS8, P13010, B4DT28, P17066, P68104, B5MDF5, B4DX78, P27348, P62136, O14744, Q9Y2W1
5	GO:0071702	organic substance transport	23	Q14974, O15020, L8B4J3, P32969, Q2VPJ6, P62829, Q8IWR8, O95373, P50148, P39019, P62277, P63173, P14174, P17066, P30050, P39023, B5MDF5, P46783, P27824, A0A0C4DG17, B4DX78, P29966, P62249
5	GO:1901566	organonitrogen compound biosynthetic process	23	P06733, A0A024R5S5, L8B4J3, P32969, P49411, P48047, P62829, P52815, B1ANR0, Q8IWR8, P39019, Q9Y3B7, P62277, Q53SS8, B4DT28, P63173, P68104, P30050, P39023, P46783, B4DX78, A0A0C4DG17, P62249
5	GO:0031326	regulation of cellular biosynthetic process	23	P06733, A0A024R5S5, L8B4J3, P49411, Q2VPJ6, G3V4C1, K0J110, P52815, P38159, A0A075B7D9, P19338, Q99832, Q53SS8, P13010, B4DT28, P17066, P68104, B5MDF5, B4DX78, P27348, P62136, O14744, Q9Y2W1
3	GO:0009056	catabolic process	22	P06733, Q14974, L8B4J3, P32969, V9HWF4, Q2VPJ6, P62829, Q8IWR8, B1ANR0, H0YN18, P39019, P62277, Q53SS8, P63173, P30050, P39023, P46783, Q16531, A0A0C4DG17, Q9Y2W1, P25786, P62249
3	GO:0048856	anatomical structure development	22	G3XAM7, O15020, L8B4J3, V9HWF4, A0A024R0H7, Q8IWP6, P39019, Q02790, P50148, P19338, J3QRS3, Q53SS8, Q15293, P17066, B5MDF5, Q9NQC3, B4DX78, P27348, P62136, P29966, E9PDF6, P25786
4	GO:1901575	organic substance catabolic process	22	P06733, Q14974, L8B4J3, P32969, V9HWF4, Q2VPJ6, P62829, Q8IWR8, B1ANR0, H0YN18, P39019, P62277, Q53SS8, P63173, P30050, P39023, P46783, Q16531, A0A0C4DG17, Q9Y2W1, P25786, P62249
4	GO:0070727	cellular macromolecule localization	22	Q14974, O15020, L8B4J3, P32969, Q2VPJ6, P62829, Q8IWR8, O95373, P50148, P39019, Q99832, A8K8J9, P62277, P63173, P17066, P30050, P39023, B5MDF5, P46783, A0A0C4DG17, P27348, P62249
5	GO:0015031	protein transport	22	Q14974, O15020, L8B4J3, P32969, Q2VPJ6, P62829, Q8IWR8, O95373, P50148, P39019, P62277, P63173, P17066, P14174, P30050, P39023, B5MDF5, P46783, P27824, A0A0C4DG17, P29966, P62249
5	GO:0010556	regulation of macromolecule biosynthetic process	22	P06733, A0A024R5S5, L8B4J3, P49411, G3V4C1, K0J110, P52815, P38159, A0A075B7D9, P19338, Q99832, Q53SS8, P13010, B4DT28, P17066, P68104, B5MDF5, B4DX78, P27348, P62136, O14744, Q9Y2W1
5	GO:0034613	cellular protein localization	22	Q14974, O15020, L8B4J3, P32969, Q2VPJ6, P62829, Q8IWR8, O95373, P50148, P39019, Q99832, A8K8J9, P62277, P63173, P17066, P30050, P39023, B5MDF5, P46783, A0A0C4DG17, P27348, P62249
6	GO:2000112	regulation of cellular macromolecule biosynthetic process	22	P06733, A0A024R5S5, L8B4J3, P49411, G3V4C1, P52815, K0J110, P38159, A0A075B7D9, P19338, Q99832, Q53SS8, P13010, B4DT28, P17066, P68104, B5MDF5, B4DX78, P27348, O14744, P62136, Q9Y2W1
5	GO:0006518	peptide metabolic process	21	A0A024R5S5, L8B4J3, P32969, P49411, P62829, P52815, Q8IWR8, B1ANR0, P39019, P62277, Q53SS8, Q9Y3B7, P63173, B4DT28, P68104, P30050, P39023, P46783, A0A0C4DG17, B4DX78, P62249
5	GO:0043603	cellular amide metabolic process	21	A0A024R5S5, L8B4J3, P32969, P49411, P62829, P52815, Q8IWR8, B1ANR0, P39019, P62277, Q53SS8, Q9Y3B7, P63173, B4DT28, P68104, P30050, P39023, P46783, A0A0C4DG17, B4DX78, P62249
6	GO:0033365	protein localization to organelle	21	Q14974, L8B4J3, P32969, Q2VPJ6, P62829, Q8IWR8, O95373, P50148, P39019, Q99832, A8K8J9, P62277, P63173, P17066, P30050, P39023, B5MDF5, P46783, A0A0C4DG17, P27348, P62249
6	GO:0006412	translation	21	A0A024R5S5, L8B4J3, P32969, P49411, P62829, P52815, Q8IWR8, B1ANR0, P39019, P62277, Q53SS8, Q9Y3B7, P63173, B4DT28, P68104, P30050, P39023, P46783, A0A0C4DG17, B4DX78, P62249
6	GO:0043043	peptide biosynthetic process	21	A0A024R5S5, L8B4J3, P32969, P49411, P62829, P52815, Q8IWR8, B1ANR0, P39019, P62277, Q53SS8, Q9Y3B7, P63173, B4DT28, P68104, P30050, P39023, P46783, A0A0C4DG17, B4DX78, P62249
6	GO:0043604	amide biosynthetic process	21	A0A024R5S5, L8B4J3, P32969, P49411, P62829, P52815, Q8IWR8, B1ANR0, P39019, P62277, Q53SS8, Q9Y3B7, P63173, B4DT28, P68104, P30050, P39023, P46783, A0A0C4DG17, B4DX78, P62249
3	GO:0044764	multi-organism cellular process	20	Q14974, L8B4J3, P32969, Q2VPJ6, P62829, Q8IWR8, B1ANR0, P39019, P62277, Q53SS8, P13010, P63173, P30050, P39023, B5MDF5, Q16531, P46783, A0A0C4DG17, B4DX78, P62249
3	GO:0044419	interspecies interaction between organisms	20	Q14974, L8B4J3, P32969, Q2VPJ6, P62829, Q8IWR8, B1ANR0, P39019, P62277, Q53SS8, P13010, P63173, P30050, P39023, B5MDF5, Q16531, P46783, A0A0C4DG17, B4DX78, P62249
4	GO:0044248	cellular catabolic process	20	Q14974, L8B4J3, P32969, Q2VPJ6, P62829, B1ANR0, Q8IWR8, H0YN18, P39019, Q53SS8, P62277, P63173, P30050, P39023, Q16531, P46783, A0A0C4DG17, Q9Y2W1, P25786, P62249
4	GO:0007275	multicellular organism development	20	G3XAM7, O15020, L8B4J3, A0A024R0H7, Q8IWP6, P39019, Q02790, P50148, P19338, J3QRS3, Q53SS8, Q15293, P17066, B5MDF5, Q9NQC3, P27348, P62136, P29966, E9PDF6, P25786
4	GO:0016032	viral process	20	Q14974, L8B4J3, P32969, Q2VPJ6, P62829, Q8IWR8, B1ANR0, P39019, P62277, Q53SS8, P13010, P63173, P30050, P39023, B5MDF5, Q16531, P46783, A0A0C4DG17, B4DX78, P62249
4	GO:0044403	symbiosis, encompassing mutualism through parasitism	20	Q14974, L8B4J3, P32969, Q2VPJ6, P62829, Q8IWR8, B1ANR0, P39019, P62277, Q53SS8, P13010, P63173, P30050, P39023, B5MDF5, Q16531, P46783, A0A0C4DG17, B4DX78, P62249
4	GO:0022607	cellular component assembly	20	G3XAM7, Q14974, A0A024R745, O15020, L8B4J3, Q2VPJ6, A0A024R0H7, P38159, P39019, P63173, P14174, P17066, Q92522, Q16531, P46783, Q9NQC3, B4DX78, P27348, O14744, E9PDF6
5	GO:0072594	establishment of protein localization to organelle	20	Q14974, L8B4J3, P32969, Q2VPJ6, P62829, Q8IWR8, O95373, P50148, P39019, Q99832, P62277, P63173, P17066, P30050, P39023, B5MDF5, P46783, A0A0C4DG17, P27348, P62249
5	GO:0044265	cellular macromolecule catabolic process	20	Q14974, L8B4J3, P32969, Q2VPJ6, P62829, B1ANR0, Q8IWR8, H0YN18, P39019, Q53SS8, P62277, P63173, P30050, P39023, Q16531, P46783, A0A0C4DG17, Q9Y2W1, P25786, P62249
5	GO:0009057	macromolecule catabolic process	20	Q14974, L8B4J3, P32969, Q2VPJ6, P62829, B1ANR0, Q8IWR8, H0YN18, P39019, Q53SS8, P62277, P63173, P30050, P39023, Q16531, P46783, A0A0C4DG17, Q9Y2W1, P25786, P62249
3	GO:0042221	response to chemical	19	G3XAM7, O15020, L8B4J3, P31943, Q2VPJ6, Q8IWP6, P38159, P39019, P50148, Q02790, K7EKQ2, P17066, P68104, B5MDF5, O14654, P27348, P62136, Q9Y2W1, P25786
3	GO:0048583	regulation of response to stimulus	19	G3XAM7, L8B4J3, Q2VPJ6, B3KN59, O95881, H0YN18, P39019, Q02790, K7EKQ2, Q53SS8, P17066, P14174, O14654, B4DX78, O14744, P27348, P62136, P08579, P25786
4	GO:0022613	ribonucleoprotein complex biogenesis	19	Q6NSF2, L8B4J3, P32969, P62829, P52815, A0A024R0H7, Q8IWR8, P39019, Q9Y3B7, P62277, P63173, P30050, P39023, B5MDF5, P46783, A0A0C4DG17, B4DX78, O14744, P62249
4	GO:0048731	system development	19	G3XAM7, O15020, L8B4J3, A0A024R0H7, Q8IWP6, P39019, Q02790, P50148, P19338, J3QRS3, Q53SS8, P17066, B5MDF5, Q9NQC3, P27348, P62136, P29966, E9PDF6, P25786
4	GO:0048869	cellular developmental process	19	G3XAM7, O15020, L8B4J3, V9HWF4, G3V4C1, A0A024R0H7, Q8IWP6, P38159, P39019, Q02790, P50148, B4DT28, P14174, P17066, B5MDF5, Q9NQC3, P62136, P27348, E9PDF6
5	GO:0019219	regulation of nucleobase-containing compound metabolic process	19	P06733, L8B4J3, P31943, G3V4C1, P52815, B1ANR0, P38159, Q99832, A0A075B7D9, P19338, P62277, P13010, B4DT28, P17066, B4DX78, O14744, P27348, P62136, Q9Y2W1
5	GO:0019058	viral life cycle	19	Q14974, L8B4J3, P32969, Q2VPJ6, P62829, Q8IWR8, B1ANR0, P39019, Q53SS8, P62277, P63173, P30050, P39023, B5MDF5, Q16531, P46783, A0A0C4DG17, B4DX78, P62249
5	GO:0006886	intracellular protein transport	18	Q14974, L8B4J3, P32969, Q2VPJ6, P62829, Q8IWR8, O95373, P50148, P39019, P62277, P63173, P17066, P30050, P39023, B5MDF5, P46783, A0A0C4DG17, P62249
5	GO:0030154	cell differentiation	18	G3XAM7, O15020, L8B4J3, V9HWF4, G3V4C1, A0A024R0H7, Q8IWP6, P38159, P39019, P50148, Q02790, B4DT28, P17066, B5MDF5, Q9NQC3, P27348, P62136, E9PDF6
6	GO:0006605	protein targeting	18	Q14974, L8B4J3, P32969, Q2VPJ6, P62829, Q8IWR8, O95373, P50148, P39019, P62277, P63173, P17066, P30050, P39023, B5MDF5, P46783, A0A0C4DG17, P62249
4	GO:0043933	macromolecular complex subunit organization	17	A0A024R745, L8B4J3, Q2VPJ6, P52815, A0A024R0H7, P38159, P39019, Q9Y3B7, P63173, P14174, P0C0S8, Q92522, Q16531, Q9NQC3, B4DX78, O14744, P62136
7	GO:0008380	RNA splicing	17	P31943, Q92945, G3V4C1, O75533, A0A024R0H7, B1ANR0, Q9Y3I0, P38159, P62277, Q53SS8, B4DT28, P17066, B4DX78, A0A024R1U2, O14744, P08579, Q9Y2W1
3	GO:0009893	positive regulation of metabolic process	16	L8B4J3, O75533, K0J110, P52815, P38159, P39019, Q99832, A0A075B7D9, P19338, J3QRS3, P14174, P68104, P17066, B4DX78, Q9Y2W1, P25786
5	GO:0042254	ribosome biogenesis	16	Q6NSF2, L8B4J3, P32969, P62829, P52815, Q8IWR8, P39019, P62277, Q9Y3B7, P63173, P30050, P39023, B5MDF5, P46783, A0A0C4DG17, P62249
5	GO:0051246	regulation of protein metabolic process	16	A0A024R5S5, L8B4J3, P49411, Q2VPJ6, H0YN18, P50148, J3QRS3, B4DT28, P14174, P17066, P68104, B5MDF5, B4DX78, P62136, P27348, P25786
5	GO:0051252	regulation of RNA metabolic process	16	P06733, L8B4J3, P31943, P52815, B1ANR0, P38159, A0A075B7D9, P19338, P62277, P13010, B4DT28, P17066, B4DX78, O14744, P27348, Q9Y2W1
3	GO:1902578	single-organism localization	15	Q14974, O15020, A0A024R745, L8B4J3, P48047, Q2VPJ6, O95373, P50148, P17066, P14174, B5MDF5, P27824, P27348, P29966, E9PDF6
3	GO:0009892	negative regulation of metabolic process	15	P06733, L8B4J3, Q2VPJ6, G3V4C1, B1ANR0, P50148, P39019, P62277, P13010, B4DT28, P14174, P17066, B5MDF5, P27348, P25786
4	GO:0070887	cellular response to chemical stimulus	15	G3XAM7, L8B4J3, P31943, Q2VPJ6, P38159, P39019, P50148, K7EKQ2, P17066, P68104, B5MDF5, O14654, P27348, Q9Y2W1, P25786
4	GO:0010033	response to organic substance	15	G3XAM7, L8B4J3, P31943, Q2VPJ6, P38159, P50148, Q02790, K7EKQ2, P17066, P68104, B5MDF5, O14654, P27348, Q9Y2W1, P25786
4	GO:0007049	cell cycle	15	Q14974, L8B4J3, X6RA30, Q2VPJ6, Q8IWP6, A8K8J9, P17066, P14174, B5MDF5, Q16531, B4DX78, P62136, O14744, P27348, P25786
5	GO:0034655	nucleobase-containing compound catabolic process	15	Q14974, L8B4J3, P32969, P62829, B1ANR0, Q8IWR8, P39019, P62277, P63173, P30050, P39023, P46783, A0A0C4DG17, Q9Y2W1, P62249
5	GO:0046700	heterocycle catabolic process	15	Q14974, L8B4J3, P32969, P62829, B1ANR0, Q8IWR8, P39019, P62277, P63173, P30050, P39023, P46783, A0A0C4DG17, Q9Y2W1, P62249
5	GO:0044270	cellular nitrogen compound catabolic process	15	Q14974, L8B4J3, P32969, P62829, B1ANR0, Q8IWR8, P39019, P62277, P63173, P30050, P39023, P46783, A0A0C4DG17, Q9Y2W1, P62249
5	GO:0019439	aromatic compound catabolic process	15	Q14974, L8B4J3, P32969, P62829, B1ANR0, Q8IWR8, P39019, P62277, P63173, P30050, P39023, P46783, A0A0C4DG17, Q9Y2W1, P62249
5	GO:0090150	establishment of protein localization to membrane	15	O15020, L8B4J3, P32969, Q2VPJ6, P62829, Q8IWR8, P39019, P62277, P63173, P30050, P39023, P46783, A0A0C4DG17, P27348, P62249
5	GO:1901361	organic cyclic compound catabolic process	15	Q14974, L8B4J3, P32969, P62829, B1ANR0, Q8IWR8, P39019, P62277, P63173, P30050, P39023, P46783, A0A0C4DG17, Q9Y2W1, P62249
6	GO:0072657	protein localization to membrane	15	O15020, L8B4J3, P32969, Q2VPJ6, P62829, Q8IWR8, P39019, P62277, P63173, P30050, P39023, P46783, A0A0C4DG17, P27348, P62249
7	GO:0006397	mRNA processing	15	P31943, Q92945, G3V4C1, O75533, A0A024R0H7, B1ANR0, P38159, Q53SS8, B4DT28, P17066, B4DX78, A0A024R1U2, O14744, P08579, Q9Y2W1
2	GO:0002376	immune system process	14	O15020, L8B4J3, Q2VPJ6, H0YN18, P39019, K7EKQ2, A8K8J9, Q53SS8, B4DT28, P17066, P14174, P27824, P08579, P25786
3	GO:0044710	single-organism metabolic process	14	P06733, A0A024R745, O15020, L8B4J3, P48047, V9HWF4, P39019, P14174, P17066, P68104, O14654, P27348, P62136, P25786
3	GO:0023051	regulation of signaling	14	G3XAM7, L8B4J3, Q2VPJ6, O95881, Q02790, K7EKQ2, P14174, P17066, O14654, O14744, P27348, P62136, P29966, P25786
3	GO:0051239	regulation of multicellular organismal process	14	G3XAM7, O15020, L8B4J3, A0A024R0H7, Q02790, P39019, J3QRS3, Q53SS8, P13010, P17066, P14174, Q9NQC3, P27348, P25786
4	GO:0010646	regulation of cell communication	14	G3XAM7, L8B4J3, Q2VPJ6, O95881, Q02790, K7EKQ2, P14174, P17066, O14654, O14744, P27348, P62136, P29966, P25786
4	GO:0006793	phosphorus metabolic process	14	P06733, A0A024R745, O15020, L8B4J3, P48047, V9HWF4, P50148, J3QRS3, P17066, P14174, P68104, P27348, P62136, P25786
4	GO:0033554	cellular response to stress	14	L8B4J3, V9HWF4, Q2VPJ6, B3KN59, O95881, Q02790, P13010, P17066, P0C0S8, P14174, Q16531, B4DX78, P27348, P62136
4	GO:0044765	single-organism transport	14	O15020, Q14974, A0A024R745, L8B4J3, P48047, Q2VPJ6, O95373, P50148, P14174, P17066, B5MDF5, P27824, P29966, E9PDF6
4	GO:0006413	translational initiation	14	A0A024R5S5, L8B4J3, P32969, P62829, Q8IWR8, P39019, Q53SS8, P62277, P63173, P30050, P39023, P46783, A0A0C4DG17, P62249
4	GO:0010605	negative regulation of macromolecule metabolic process	14	P06733, L8B4J3, Q2VPJ6, G3V4C1, B1ANR0, P50148, P62277, P13010, B4DT28, P14174, P17066, B5MDF5, P27348, P25786
5	GO:0032268	regulation of cellular protein metabolic process	14	A0A024R5S5, L8B4J3, P49411, Q2VPJ6, P50148, J3QRS3, B4DT28, P14174, P17066, P68104, B4DX78, P27348, P62136, P25786
5	GO:0006796	phosphate-containing compound metabolic process	14	P06733, A0A024R745, O15020, L8B4J3, P48047, V9HWF4, P50148, J3QRS3, P17066, P14174, P68104, P27348, P62136, P25786
6	GO:0034660	ncRNA metabolic process	14	L8B4J3, P32969, P62829, Q8IWR8, Q9Y3I0, P39019, P19338, P62277, P63173, P30050, P39023, P46783, A0A0C4DG17, P62249
6	GO:0006351	transcription, DNA-templated	14	P06733, L8B4J3, P52815, K0J110, B8ZZW7, P38159, A0A075B7D9, P19338, P13010, P17066, B4DX78, P27348, O14744, Q9Y2W1
6	GO:0006401	RNA catabolic process	14	L8B4J3, P32969, P62829, Q8IWR8, B1ANR0, P39019, P62277, P63173, P30050, P39023, P46783, A0A0C4DG17, Q9Y2W1, P62249
7	GO:0097659	nucleic acid-templated transcription	14	P06733, L8B4J3, K0J110, B8ZZW7, P52815, P38159, A0A075B7D9, P19338, P13010, P17066, B4DX78, P27348, O14744, Q9Y2W1
7	GO:0006402	mRNA catabolic process	14	L8B4J3, P32969, P62829, Q8IWR8, B1ANR0, P39019, P62277, P63173, P30050, P39023, P46783, A0A0C4DG17, Q9Y2W1, P62249
8	GO:0000956	nuclear-transcribed mRNA catabolic process	14	L8B4J3, P32969, P62829, Q8IWR8, B1ANR0, P39019, P62277, P63173, P30050, P39023, P46783, A0A0C4DG17, Q9Y2W1, P62249
3	GO:0032879	regulation of localization	13	G3XAM7, O15020, P39019, P50148, Q02790, Q99832, J3QRS3, P17066, P14174, Q9NQC3, P27348, P62136, P29966
3	GO:0044033	multi-organism metabolic process	13	L8B4J3, P32969, P62829, Q8IWR8, P39019, Q53SS8, P62277, P63173, P30050, P39023, P46783, A0A0C4DG17, P62249
3	GO:0065009	regulation of molecular function	13	O15020, L8B4J3, Q2VPJ6, H0YN18, P50148, J3QRS3, Q8WXX5, P68104, P17066, B5MDF5, P27348, P62136, P25786
4	GO:0031325	positive regulation of cellular metabolic process	13	L8B4J3, P52815, P38159, Q99832, A0A075B7D9, P19338, J3QRS3, P14174, P68104, P17066, B4DX78, Q9Y2W1, P25786
4	GO:0048513	animal organ development	13	G3XAM7, L8B4J3, A0A024R0H7, P39019, P50148, Q02790, J3QRS3, P17066, Q9NQC3, P27348, P62136, P25786, E9PDF6
4	GO:0019080	viral gene expression	13	L8B4J3, P32969, P62829, Q8IWR8, P39019, P62277, Q53SS8, P63173, P30050, P39023, P46783, A0A0C4DG17, P62249
4	GO:0080134	regulation of response to stress	13	L8B4J3, Q2VPJ6, B3KN59, O95881, P39019, Q02790, K7EKQ2, Q53SS8, P17066, P14174, B4DX78, P08579, P25786
4	GO:0009966	regulation of signal transduction	13	G3XAM7, L8B4J3, Q2VPJ6, O95881, Q02790, K7EKQ2, P14174, P17066, O14654, O14744, P27348, P62136, P25786
4	GO:0010604	positive regulation of macromolecule metabolic process	13	L8B4J3, O75533, K0J110, P52815, P38159, A0A075B7D9, P19338, Q99832, P14174, P17066, B4DX78, Q9Y2W1, P25786
5	GO:0065003	macromolecular complex assembly	13	A0A024R745, L8B4J3, Q2VPJ6, A0A024R0H7, P38159, P39019, P63173, P14174, Q92522, Q16531, Q9NQC3, B4DX78, O14744
5	GO:0036211	protein modification process	13	O15020, L8B4J3, G3V4C1, Q2VPJ6, P50148, J3QRS3, P14174, P17066, Q16531, P62136, O14744, P27348, P25786
5	GO:0071310	cellular response to organic substance	13	G3XAM7, L8B4J3, P31943, Q2VPJ6, P38159, K7EKQ2, P17066, P68104, B5MDF5, O14654, P27348, Q9Y2W1, P25786
5	GO:0043412	macromolecule modification	13	O15020, L8B4J3, G3V4C1, Q2VPJ6, P50148, J3QRS3, P14174, P17066, Q16531, P62136, O14744, P27348, P25786
6	GO:0006464	cellular protein modification process	13	O15020, L8B4J3, G3V4C1, Q2VPJ6, P50148, J3QRS3, P14174, P17066, Q16531, P62136, O14744, P27348, P25786
7	GO:0016072	rRNA metabolic process	13	L8B4J3, P32969, P62829, Q8IWR8, P39019, P19338, P62277, P63173, P30050, P39023, P46783, A0A0C4DG17, P62249
7	GO:0034470	ncRNA processing	13	L8B4J3, P32969, P62829, Q8IWR8, Q9Y3I0, P39019, P62277, P63173, P30050, P39023, P46783, A0A0C4DG17, P62249
8	GO:0000375	RNA splicing, via transesterification reactions	13	P31943, Q92945, G3V4C1, O75533, A0A024R0H7, P38159, Q53SS8, B4DT28, A0A024R1U2, B4DX78, O14744, P08579, Q9Y2W1
9	GO:0000184	nuclear-transcribed mRNA catabolic process, nonsense-mediated decay	13	L8B4J3, P32969, P62829, B1ANR0, Q8IWR8, P39019, P62277, P63173, P30050, P39023, P46783, A0A0C4DG17, P62249
3	GO:0022402	cell cycle process	12	Q14974, L8B4J3, Q2VPJ6, Q8IWP6, A8K8J9, P17066, P14174, B5MDF5, Q16531, P62136, O14744, P25786
4	GO:0031324	negative regulation of cellular metabolic process	12	P06733, L8B4J3, Q2VPJ6, G3V4C1, B1ANR0, P50148, P62277, P13010, B4DT28, P17066, P27348, P25786
4	GO:0051128	regulation of cellular component organization	12	P06733, O15020, V9HWF4, G3V4C1, Q02790, Q99832, P13010, P17066, Q16531, Q9NQC3, P27348, O14744
4	GO:0007166	cell surface receptor signaling pathway	12	K7EKQ2, J3QRS3, L8B4J3, P31943, P17066, P14174, Q2VPJ6, O14654, P62136, H0YN18, P25786, P50148
5	GO:0019083	viral transcription	12	P62277, L8B4J3, P63173, P32969, P30050, P39023, P62829, P46783, A0A0C4DG17, Q8IWR8, P39019, P62249
6	GO:0006612	protein targeting to membrane	12	L8B4J3, P32969, P62829, Q8IWR8, P39019, P62277, P63173, P30050, P39023, P46783, A0A0C4DG17, P62249
6	GO:0010608	posttranscriptional regulation of gene expression	12	A0A024R5S5, Q53SS8, Q92945, L8B4J3, B4DT28, P49411, P68104, G3V4C1, B4DX78, B1ANR0, Q9Y2W1, P25786
6	GO:0006364	rRNA processing	12	P62277, L8B4J3, P63173, P32969, P30050, P39023, P62829, P46783, A0A0C4DG17, Q8IWR8, P39019, P62249
6	GO:0006355	regulation of transcription, DNA-templated	12	P06733, A0A075B7D9, P19338, L8B4J3, P13010, P17066, P52815, B4DX78, P27348, P38159, O14744, Q9Y2W1
6	GO:2001141	regulation of RNA biosynthetic process	12	P06733, L8B4J3, P52815, P38159, A0A075B7D9, P19338, P13010, P17066, B4DX78, P27348, O14744, Q9Y2W1
6	GO:0072599	establishment of protein localization to endoplasmic reticulum	12	L8B4J3, P32969, P62829, Q8IWR8, P39019, P62277, P63173, P30050, P39023, P46783, A0A0C4DG17, P62249
7	GO:0006613	cotranslational protein targeting to membrane	12	L8B4J3, P32969, P62829, Q8IWR8, P39019, P62277, P63173, P30050, P39023, P46783, A0A0C4DG17, P62249
7	GO:0070972	protein localization to endoplasmic reticulum	12	L8B4J3, P32969, P62829, Q8IWR8, P39019, P62277, P63173, P30050, P39023, P46783, A0A0C4DG17, P62249
7	GO:0045047	protein targeting to ER	12	L8B4J3, P32969, P62829, Q8IWR8, P39019, P62277, P63173, P30050, P39023, P46783, A0A0C4DG17, P62249
7	GO:1903506	regulation of nucleic acid-templated transcription	12	P06733, L8B4J3, P52815, P38159, A0A075B7D9, P19338, P13010, P17066, B4DX78, P27348, O14744, Q9Y2W1
8	GO:0000398	mRNA splicing, via spliceosome	12	Q53SS8, P31943, B4DT28, G3V4C1, O75533, A0A024R0H7, B4DX78, A0A024R1U2, O14744, P38159, P08579, Q9Y2W1
8	GO:0006614	SRP-dependent cotranslational protein targeting to membrane	12	P62277, L8B4J3, P63173, P32969, P30050, P39023, P62829, P46783, A0A0C4DG17, Q8IWR8, P39019, P62249
9	GO:0000377	RNA splicing, via transesterification reactions with bulged adenosine as nucleophile	12	P31943, G3V4C1, O75533, A0A024R0H7, P38159, Q53SS8, B4DT28, A0A024R1U2, B4DX78, O14744, P08579, Q9Y2W1
4	GO:0050790	regulation of catalytic activity	11	O15020, J3QRS3, L8B4J3, Q8WXX5, P68104, P17066, Q2VPJ6, P27348, H0YN18, P25786, P50148
6	GO:0034622	cellular macromolecular complex assembly	11	A0A024R745, L8B4J3, P63173, Q2VPJ6, Q92522, Q16531, A0A024R0H7, Q9NQC3, B4DX78, O14744, P39019
3	GO:0002682	regulation of immune system process	10	K7EKQ2, Q53SS8, L8B4J3, P17066, P14174, Q2VPJ6, P08579, H0YN18, P39019, P25786
3	GO:0048584	positive regulation of response to stimulus	10	L8B4J3, P14174, P17066, Q2VPJ6, O14744, P27348, P62136, H0YN18, P39019, P25786
4	GO:1903047	mitotic cell cycle process	10	A8K8J9, Q14974, L8B4J3, Q2VPJ6, B5MDF5, Q16531, Q8IWP6, P62136, O14744, P25786
4	GO:0044093	positive regulation of molecular function	10	J3QRS3, O15020, L8B4J3, Q8WXX5, P17066, P68104, B5MDF5, P27348, P25786, P50148
5	GO:0010628	positive regulation of gene expression	10	P19338, A0A075B7D9, L8B4J3, P17066, O75533, P52815, K0J110, B4DX78, P38159, Q9Y2W1
5	GO:0007399	nervous system development	10	G3XAM7, O15020, L8B4J3, P17066, A0A024R0H7, Q9NQC3, Q8IWP6, P27348, P50148, Q02790
5	GO:0051276	chromosome organization	10	Q99832, Q14974, L8B4J3, P13010, P0C0S8, G3V4C1, Q92522, Q16531, A0A024R0H7, O14744
5	GO:0000278	mitotic cell cycle	10	A8K8J9, Q14974, L8B4J3, Q2VPJ6, B5MDF5, Q16531, Q8IWP6, P62136, O14744, P25786
6	GO:0016310	phosphorylation	10	P06733, A0A024R745, O15020, L8B4J3, P14174, P68104, V9HWF4, P27348, P50148, P25786
3	GO:0048585	negative regulation of response to stimulus	9	Q53SS8, L8B4J3, P14174, P17066, B4DX78, P27348, O95881, P39019, P25786
3	GO:0009605	response to external stimulus	9	P06733, O15020, Q53SS8, L8B4J3, P17066, Q8IWP6, P08579, P50148, P39019
3	GO:0050793	regulation of developmental process	9	G3XAM7, L8B4J3, P14174, A0A024R0H7, Q9NQC3, P27348, P39019, P25786, Q02790
3	GO:0009628	response to abiotic stimulus	9	P13010, L8B4J3, P0C0S8, P17066, Q2VPJ6, Q16531, B3KN59, P50148, Q02790
4	GO:0006928	movement of cell or subcellular component	9	G3XAM7, O15020, Q14974, L8B4J3, P14174, Q8IWP6, Q9NQC3, P39019, E9PDF6
4	GO:0051173	positive regulation of nitrogen compound metabolic process	9	A0A075B7D9, P19338, Q99832, L8B4J3, P17066, P52815, B4DX78, P38159, Q9Y2W1
4	GO:0051172	negative regulation of nitrogen compound metabolic process	9	P06733, P62277, L8B4J3, P13010, B4DT28, P17066, G3V4C1, B1ANR0, P27348
4	GO:0051049	regulation of transport	9	J3QRS3, O15020, P17066, P14174, P27348, P62136, P29966, P50148, Q02790
4	GO:1902580	single-organism cellular localization	9	O15020, Q14974, L8B4J3, P48047, Q2VPJ6, B5MDF5, P27348, O95373, P50148
4	GO:0035556	intracellular signal transduction	9	O15020, Q14974, L8B4J3, P14174, P17066, O14744, P27348, O95881, P25786
4	GO:1902589	single-organism organelle organization	9	G3XAM7, Q14974, O15020, P17066, V9HWF4, Q2VPJ6, P27348, P62136, E9PDF6
4	GO:0048468	cell development	9	G3XAM7, O15020, L8B4J3, Q9NQC3, Q8IWP6, P27348, P39019, P50148, Q02790
5	GO:0045935	positive regulation of nucleobase-containing compound metabolic process	9	A0A075B7D9, P19338, Q99832, L8B4J3, P17066, P52815, B4DX78, P38159, Q9Y2W1
5	GO:0071822	protein complex subunit organization	9	A0A024R745, Q9Y3B7, P14174, Q2VPJ6, Q16531, P52815, Q9NQC3, P62136, P39019
5	GO:0010629	negative regulation of gene expression	9	P06733, P62277, L8B4J3, P13010, B4DT28, P17066, P14174, B5MDF5, P27348
6	GO:0022008	neurogenesis	9	G3XAM7, O15020, L8B4J3, A0A024R0H7, Q9NQC3, Q8IWP6, P27348, Q02790, P50148
3	GO:0009719	response to endogenous stimulus	8	G3XAM7, P31943, L8B4J3, P68104, B5MDF5, O14654, P27348, Q9Y2W1
3	GO:0009653	anatomical structure morphogenesis	8	P19338, G3XAM7, O15020, L8B4J3, A0A024R0H7, Q9NQC3, Q8IWP6, P25786
4	GO:0006952	defense response	8	K7EKQ2, Q53SS8, L8B4J3, P17066, Q2VPJ6, P08579, P39019, P25786
4	GO:0009891	positive regulation of biosynthetic process	8	P19338, A0A075B7D9, Q99832, L8B4J3, P52815, B4DX78, P38159, Q9Y2W1
4	GO:0071495	cellular response to endogenous stimulus	8	G3XAM7, L8B4J3, P31943, P68104, B5MDF5, O14654, P27348, Q9Y2W1
5	GO:0033043	regulation of organelle organization	8	Q99832, P13010, P17066, V9HWF4, G3V4C1, P27348, O14744, Q02790
5	GO:0031328	positive regulation of cellular biosynthetic process	8	P19338, A0A075B7D9, Q99832, L8B4J3, P52815, B4DX78, P38159, Q9Y2W1
5	GO:0051254	positive regulation of RNA metabolic process	8	A0A075B7D9, P19338, L8B4J3, P17066, P52815, B4DX78, P38159, Q9Y2W1
5	GO:0045934	negative regulation of nucleobase-containing compound metabolic process	8	P06733, P62277, L8B4J3, P13010, P17066, G3V4C1, B1ANR0, P27348
5	GO:0006259	DNA metabolic process	8	Q99832, Q14974, L8B4J3, P13010, P0C0S8, G3V4C1, Q16531, A0A126LB16
5	GO:0006508	proteolysis	8	Q53SS8, L8B4J3, Q2VPJ6, Q16531, P38159, P27348, H0YN18, P25786
5	GO:0043085	positive regulation of catalytic activity	8	J3QRS3, L8B4J3, Q8WXX5, P17066, P68104, P27348, P25786, P50148
5	GO:0010557	positive regulation of macromolecule biosynthetic process	8	P19338, A0A075B7D9, Q99832, L8B4J3, P52815, B4DX78, P38159, Q9Y2W1
5	GO:0031347	regulation of defense response	8	K7EKQ2, Q53SS8, L8B4J3, P17066, Q2VPJ6, P08579, P25786, P39019
5	GO:1902582	single-organism intracellular transport	8	Q14974, O15020, L8B4J3, P48047, Q2VPJ6, B5MDF5, O95373, P50148
6	GO:0030182	neuron differentiation	8	G3XAM7, O15020, L8B4J3, Q9NQC3, Q8IWP6, P27348, Q02790, P50148
6	GO:0031399	regulation of protein modification process	8	J3QRS3, L8B4J3, P14174, P17066, Q2VPJ6, P27348, P25786, P50148
7	GO:0048699	generation of neurons	8	G3XAM7, O15020, L8B4J3, Q9NQC3, Q8IWP6, P27348, Q02790, P50148
3	GO:0007017	microtubule-based process	7	A8K8J9, Q14974, L8B4J3, A0A024R0H7, Q8IWP6, A6NHL2, Q02790
3	GO:0006955	immune response	7	K7EKQ2, L8B4J3, P17066, Q2VPJ6, H0YN18, P25786, P39019
4	GO:0042592	homeostatic process	7	Q99832, P13010, G3V4C1, Q16531, O95881, Q02790, P39019
4	GO:0044281	small molecule metabolic process	7	P06733, A0A024R745, P14174, P17066, P48047, V9HWF4, P25786
4	GO:0032880	regulation of protein localization	7	Q99832, O15020, P14174, P17066, P27348, P29966, P50148
4	GO:0009890	negative regulation of biosynthetic process	7	P06733, L8B4J3, P13010, B4DT28, P17066, G3V4C1, P27348
4	GO:0080135	regulation of cellular response to stress	7	P14174, P17066, Q2VPJ6, B3KN59, B4DX78, O95881, Q02790
4	GO:0050776	regulation of immune response	7	K7EKQ2, L8B4J3, P17066, Q2VPJ6, H0YN18, P25786, P39019
4	GO:0044770	cell cycle phase transition	7	A8K8J9, L8B4J3, Q2VPJ6, Q16531, Q8IWP6, P62136, P25786
4	GO:0051726	regulation of cell cycle	7	L8B4J3, P14174, Q16531, B4DX78, O14744, P27348, P25786
5	GO:0032269	negative regulation of cellular protein metabolic process	7	L8B4J3, B4DT28, P17066, Q2VPJ6, P27348, P25786, P50148
5	GO:0051253	negative regulation of RNA metabolic process	7	P06733, P62277, L8B4J3, P13010, P17066, B1ANR0, P27348
5	GO:0051248	negative regulation of protein metabolic process	7	L8B4J3, B4DT28, P17066, Q2VPJ6, P27348, P25786, P50148
5	GO:0044772	mitotic cell cycle phase transition	7	A8K8J9, L8B4J3, Q2VPJ6, Q16531, Q8IWP6, P62136, P25786
5	GO:0048666	neuron development	7	G3XAM7, O15020, L8B4J3, Q9NQC3, Q8IWP6, Q02790, P50148
5	GO:0010558	negative regulation of macromolecule biosynthetic process	7	P06733, L8B4J3, P13010, B4DT28, P17066, G3V4C1, P27348
5	GO:0006974	cellular response to DNA damage stimulus	7	L8B4J3, P13010, P14174, P0C0S8, Q16531, B4DX78, P27348
5	GO:0031327	negative regulation of cellular biosynthetic process	7	P06733, L8B4J3, P13010, B4DT28, P17066, G3V4C1, P27348
5	GO:0006811	ion transport	7	J3QRS3, O15020, A0A024R745, L8B4J3, P48047, P27348, Q02790
6	GO:0045893	positive regulation of transcription, DNA-templated	7	P19338, A0A075B7D9, L8B4J3, P52815, B4DX78, P38159, Q9Y2W1
6	GO:1902680	positive regulation of RNA biosynthetic process	7	P19338, A0A075B7D9, L8B4J3, P52815, B4DX78, P38159, Q9Y2W1
6	GO:2000113	negative regulation of cellular macromolecule biosynthetic process	7	P06733, L8B4J3, P13010, B4DT28, P17066, G3V4C1, P27348
7	GO:1903508	positive regulation of nucleic acid-templated transcription	7	P19338, A0A075B7D9, L8B4J3, P52815, B4DX78, P38159, Q9Y2W1
2	GO:0040011	locomotion	6	O15020, P14174, Q16531, Q8IWP6, Q9NQC3, P39019
3	GO:0023056	positive regulation of signaling	6	L8B4J3, P14174, P17066, O14744, P27348, P25786
3	GO:0023057	negative regulation of signaling	6	L8B4J3, P14174, P17066, P27348, O95881, P25786
3	GO:0002684	positive regulation of immune system process	6	L8B4J3, P17066, P14174, Q2VPJ6, P25786, P39019
3	GO:0006457	protein folding	6	Q99832, P17066, Q2VPJ6, B3KN59, P27824, Q02790
4	GO:0009968	negative regulation of signal transduction	6	L8B4J3, P14174, P17066, P27348, O95881, P25786
4	GO:0008219	cell death	6	Q14974, L8B4J3, P17066, P14174, P27348, O95881
4	GO:2000026	regulation of multicellular organismal development	6	L8B4J3, A0A024R0H7, Q9NQC3, P27348, P25786, Q02790
4	GO:0070271	protein complex biogenesis	6	A0A024R745, P14174, Q2VPJ6, Q16531, Q9NQC3, P39019
4	GO:0043487	regulation of RNA stability	6	Q92945, L8B4J3, B4DT28, G3V4C1, Q9Y2W1, P25786
4	GO:0009967	positive regulation of signal transduction	6	L8B4J3, P14174, P17066, O14744, P27348, P25786
4	GO:0045087	innate immune response	6	K7EKQ2, L8B4J3, P17066, Q2VPJ6, P25786, P39019
4	GO:0060341	regulation of cellular localization	6	Q99832, O15020, P17066, P27348, P50148, Q02790
4	GO:0010647	positive regulation of cell communication	6	L8B4J3, P14174, P17066, O14744, P27348, P25786
4	GO:0030030	cell projection organization	6	G3XAM7, O15020, L8B4J3, Q9NQC3, Q8IWP6, Q02790
4	GO:0051130	positive regulation of cellular component organization	6	Q99832, O15020, P17066, V9HWF4, Q16531, P27348
4	GO:0010648	negative regulation of cell communication	6	L8B4J3, P14174, P17066, P27348, O95881, P25786
4	GO:0044711	single-organism biosynthetic process	6	P06733, A0A024R745, L8B4J3, P14174, P48047, V9HWF4
5	GO:0006461	protein complex assembly	6	A0A024R745, P14174, Q2VPJ6, Q16531, Q9NQC3, P39019
5	GO:0030163	protein catabolic process	6	Q53SS8, L8B4J3, Q2VPJ6, Q16531, H0YN18, P25786
5	GO:0045088	regulation of innate immune response	6	K7EKQ2, L8B4J3, P17066, Q2VPJ6, P25786, P39019
5	GO:0043488	regulation of mRNA stability	6	Q92945, L8B4J3, B4DT28, G3V4C1, Q9Y2W1, P25786
5	GO:0070201	regulation of establishment of protein localization	6	Q99832, P14174, P17066, P27348, P29966, P50148
5	GO:0007010	cytoskeleton organization	6	G3XAM7, O15020, Q14974, B5MDF5, Q02790, E9PDF6
5	GO:0016192	vesicle-mediated transport	6	A8K8J9, O15020, Q2VPJ6, B5MDF5, P27824, E9PDF6
5	GO:0031175	neuron projection development	6	G3XAM7, O15020, L8B4J3, Q9NQC3, Q8IWP6, Q02790
5	GO:0051174	regulation of phosphorus metabolic process	6	J3QRS3, L8B4J3, P14174, P68104, P27348, P50148
5	GO:0034097	response to cytokine	6	K7EKQ2, L8B4J3, P17066, Q2VPJ6, P38159, P25786
5	GO:0012501	programmed cell death	6	Q14974, L8B4J3, P17066, P14174, P27348, O95881
6	GO:0044257	cellular protein catabolic process	6	Q53SS8, L8B4J3, Q2VPJ6, Q16531, H0YN18, P25786
6	GO:0006915	apoptotic process	6	Q14974, L8B4J3, P14174, P17066, P27348, O95881
6	GO:0019220	regulation of phosphate metabolic process	6	J3QRS3, L8B4J3, P14174, P68104, P27348, P50148
6	GO:0071345	cellular response to cytokine stimulus	6	K7EKQ2, L8B4J3, P17066, Q2VPJ6, P38159, P25786
6	GO:0006812	cation transport	6	J3QRS3, A0A024R745, O15020, P48047, P27348, Q02790
6	GO:0043632	modification-dependent macromolecule catabolic process	6	Q53SS8, L8B4J3, Q2VPJ6, Q16531, H0YN18, P25786
6	GO:0051603	proteolysis involved in cellular protein catabolic process	6	Q53SS8, L8B4J3, Q2VPJ6, Q16531, H0YN18, P25786
7	GO:0006468	protein phosphorylation	6	O15020, L8B4J3, P14174, P27348, P50148, P25786
7	GO:0019941	modification-dependent protein catabolic process	6	Q53SS8, L8B4J3, Q2VPJ6, Q16531, H0YN18, P25786
7	GO:0070647	protein modification by small protein conjugation or removal	6	L8B4J3, P17066, G3V4C1, Q2VPJ6, Q16531, P25786
8	GO:0032446	protein modification by small protein conjugation	6	L8B4J3, P17066, G3V4C1, Q2VPJ6, Q16531, P25786
8	GO:0006511	ubiquitin-dependent protein catabolic process	6	Q53SS8, L8B4J3, Q2VPJ6, Q16531, H0YN18, P25786
3	GO:0008283	cell proliferation	5	A8K8J9, P13010, P14174, P0C0S8, O14744
3	GO:0051240	positive regulation of multicellular organismal process	5	O15020, P13010, P17066, P14174, P39019
3	GO:0002252	immune effector process	5	Q53SS8, L8B4J3, Q2VPJ6, P08579, P39019
3	GO:0006914	autophagy	5	L8B4J3, P17066, Q2VPJ6, V9HWF4, P08579
4	GO:0045595	regulation of cell differentiation	5	G3XAM7, Q9NQC3, P27348, P39019, Q02790
4	GO:1901657	glycosyl compound metabolic process	5	P06733, A0A024R745, P17066, P48047, V9HWF4
4	GO:0019637	organophosphate metabolic process	5	P06733, A0A024R745, P17066, P48047, V9HWF4
4	GO:0055086	nucleobase-containing small molecule metabolic process	5	P06733, A0A024R745, P17066, P48047, V9HWF4
4	GO:0010941	regulation of cell death	5	L8B4J3, P14174, P17066, P27348, O95881
4	GO:0051129	negative regulation of cellular component organization	5	P13010, P17066, G3V4C1, Q9NQC3, Q02790
4	GO:0097190	apoptotic signaling pathway	5	L8B4J3, P14174, P17066, P27348, O95881
4	GO:0022411	cellular component disassembly	5	Q14974, Q9Y3B7, P0C0S8, V9HWF4, P52815
4	GO:0097435	supramolecular fiber organization	5	G3XAM7, Q14974, P17066, Q2VPJ6, E9PDF6
4	GO:0010564	regulation of cell cycle process	5	L8B4J3, P14174, Q16531, O14744, P25786
4	GO:0051640	organelle localization	5	Q14974, L8B4J3, B5MDF5, P27348, E9PDF6
4	GO:0044092	negative regulation of molecular function	5	L8B4J3, P62136, P27348, P25786, P50148
4	GO:1901135	carbohydrate derivative metabolic process	5	P06733, A0A024R745, P17066, P48047, V9HWF4
4	GO:0006325	chromatin organization	5	P0C0S8, G3V4C1, Q92522, Q16531, O14744
4	GO:0002764	immune response-regulating signaling pathway	5	L8B4J3, P17066, Q2VPJ6, H0YN18, P25786
4	GO:0050778	positive regulation of immune response	5	L8B4J3, P17066, Q2VPJ6, P25786, P39019
4	GO:0060548	negative regulation of cell death	5	L8B4J3, P17066, P14174, P27348, O95881
5	GO:0051338	regulation of transferase activity	5	L8B4J3, P68104, P27348, P25786, P50148
5	GO:0022618	ribonucleoprotein complex assembly	5	P63173, A0A024R0H7, B4DX78, O14744, P39019
5	GO:0051336	regulation of hydrolase activity	5	O15020, Q8WXX5, P17066, P27348, P50148
5	GO:1902531	regulation of intracellular signal transduction	5	L8B4J3, P14174, P17066, O14744, O95881
5	GO:2001233	regulation of apoptotic signaling pathway	5	L8B4J3, P14174, P17066, P27348, O95881
5	GO:0072521	purine-containing compound metabolic process	5	P06733, A0A024R745, P17066, P48047, V9HWF4
5	GO:0007167	enzyme linked receptor protein signaling pathway	5	J3QRS3, L8B4J3, P31943, Q2VPJ6, O14654
5	GO:0055085	transmembrane transport	5	J3QRS3, L8B4J3, P48047, Q2VPJ6, P27348
5	GO:0051169	nuclear transport	5	Q14974, B5MDF5, B4DX78, O95373, P50148
5	GO:0043067	regulation of programmed cell death	5	L8B4J3, P14174, P17066, P27348, O95881
5	GO:0006753	nucleoside phosphate metabolic process	5	P06733, A0A024R745, P17066, P48047, V9HWF4
5	GO:0097193	intrinsic apoptotic signaling pathway	5	L8B4J3, P14174, P17066, P27348, O95881
5	GO:1903827	regulation of cellular protein localization	5	Q99832, O15020, P17066, P27348, P50148
5	GO:0048285	organelle fission	5	A8K8J9, Q14974, P17066, B5MDF5, O14744
5	GO:0071826	ribonucleoprotein complex subunit organization	5	P63173, A0A024R0H7, B4DX78, O14744, P39019
5	GO:0043069	negative regulation of programmed cell death	5	L8B4J3, P17066, P14174, P27348, O95881
5	GO:0019221	cytokine-mediated signaling pathway	5	K7EKQ2, L8B4J3, P17066, Q2VPJ6, P25786
5	GO:0009116	nucleoside metabolic process	5	P06733, A0A024R745, P17066, P48047, V9HWF4
5	GO:0019693	ribose phosphate metabolic process	5	P06733, A0A024R745, P17066, P48047, V9HWF4
5	GO:0034248	regulation of cellular amide metabolic process	5	A0A024R5S5, P49411, B4DT28, P68104, B4DX78
5	GO:0017038	protein import	5	Q14974, Q2VPJ6, B5MDF5, O95373, P50148
5	GO:0007005	mitochondrion organization	5	A0A024R745, P17066, V9HWF4, Q2VPJ6, P27348
6	GO:0045892	negative regulation of transcription, DNA-templated	5	P06733, L8B4J3, P13010, P17066, P27348
6	GO:1902679	negative regulation of RNA biosynthetic process	5	P06733, L8B4J3, P13010, P17066, P27348
6	GO:0042278	purine nucleoside metabolic process	5	P06733, A0A024R745, P17066, P48047, V9HWF4
6	GO:0043066	negative regulation of apoptotic process	5	L8B4J3, P17066, P14174, P27348, O95881
6	GO:0009141	nucleoside triphosphate metabolic process	5	P06733, A0A024R745, P17066, P48047, V9HWF4
6	GO:0009259	ribonucleotide metabolic process	5	P06733, A0A024R745, P17066, P48047, V9HWF4
6	GO:0006417	regulation of translation	5	A0A024R5S5, P49411, B4DT28, P68104, B4DX78
6	GO:0007169	transmembrane receptor protein tyrosine kinase signaling pathway	5	J3QRS3, L8B4J3, P31943, Q2VPJ6, O14654
6	GO:0031400	negative regulation of protein modification process	5	L8B4J3, P17066, P27348, P25786, P50148
6	GO:0043484	regulation of RNA splicing	5	P62277, P31943, P17066, P38159, Q9Y2W1
6	GO:0010498	proteasomal protein catabolic process	5	Q53SS8, L8B4J3, Q2VPJ6, Q16531, P25786
6	GO:0009119	ribonucleoside metabolic process	5	P06733, A0A024R745, P17066, P48047, V9HWF4
6	GO:0006913	nucleocytoplasmic transport	5	Q14974, B5MDF5, B4DX78, O95373, P50148
6	GO:0009123	nucleoside monophosphate metabolic process	5	P06733, A0A024R745, P17066, P48047, V9HWF4
6	GO:1903311	regulation of mRNA metabolic process	5	B4DT28, P17066, B1ANR0, P38159, Q9Y2W1
6	GO:0009117	nucleotide metabolic process	5	P06733, A0A024R745, P17066, P48047, V9HWF4
6	GO:0000280	nuclear division	5	A8K8J9, Q14974, P17066, B5MDF5, O14744
6	GO:0006163	purine nucleotide metabolic process	5	P06733, A0A024R745, P17066, P48047, V9HWF4
6	GO:0042981	regulation of apoptotic process	5	L8B4J3, P14174, P17066, P27348, O95881
7	GO:0042325	regulation of phosphorylation	5	L8B4J3, P14174, P68104, P27348, P50148
7	GO:0030001	metal ion transport	5	A0A024R745, O15020, J3QRS3, P27348, Q02790
7	GO:0009161	ribonucleoside monophosphate metabolic process	5	P06733, A0A024R745, P17066, P48047, V9HWF4
7	GO:0034504	protein localization to nucleus	5	Q99832, Q14974, B5MDF5, O95373, P50148
7	GO:0009144	purine nucleoside triphosphate metabolic process	5	P06733, A0A024R745, P17066, P48047, V9HWF4
7	GO:1903507	negative regulation of nucleic acid-templated transcription	5	P06733, L8B4J3, P13010, P17066, P27348
7	GO:0009126	purine nucleoside monophosphate metabolic process	5	P06733, A0A024R745, P17066, P48047, V9HWF4
7	GO:0009150	purine ribonucleotide metabolic process	5	P06733, A0A024R745, P17066, P48047, V9HWF4
7	GO:0046128	purine ribonucleoside metabolic process	5	P06733, A0A024R745, P17066, P48047, V9HWF4
7	GO:0043161	proteasome-mediated ubiquitin-dependent protein catabolic process	5	Q53SS8, L8B4J3, Q2VPJ6, Q16531, P25786
7	GO:0009199	ribonucleoside triphosphate metabolic process	5	P06733, A0A024R745, P17066, P48047, V9HWF4
7	GO:0006366	transcription from RNA polymerase II promoter	5	P06733, L8B4J3, B4DX78, P38159, Q9Y2W1
8	GO:0009167	purine ribonucleoside monophosphate metabolic process	5	P06733, A0A024R745, P17066, P48047, V9HWF4
8	GO:0046034	ATP metabolic process	5	P06733, A0A024R745, P48047, P17066, V9HWF4
8	GO:0009205	purine ribonucleoside triphosphate metabolic process	5	P06733, A0A024R745, P17066, P48047, V9HWF4
9	GO:0016567	protein ubiquitination	5	L8B4J3, P17066, Q2VPJ6, Q16531, P25786
2	GO:0022610	biological adhesion	4	G3XAM7, J3QRS3, Q2VPJ6, P62136
3	GO:0051241	negative regulation of multicellular organismal process	4	L8B4J3, Q9NQC3, P39019, Q02790
3	GO:0048870	cell motility	4	P14174, Q9NQC3, Q8IWP6, P39019
3	GO:0019882	antigen processing and presentation	4	A8K8J9, O15020, P27824, P25786
3	GO:0009607	response to biotic stimulus	4	P06733, Q53SS8, L8B4J3, P08579
3	GO:0051050	positive regulation of transport	4	O15020, P17066, P14174, P27348
3	GO:0032844	regulation of homeostatic process	4	Q99832, P13010, G3V4C1, Q02790
3	GO:0051674	localization of cell	4	P14174, Q9NQC3, Q8IWP6, P39019
3	GO:0003008	system process	4	G3XAM7, J3QRS3, E9PDF6, P50148
3	GO:1904951	positive regulation of establishment of protein localization	4	Q99832, P17066, P14174, P27348
3	GO:0002253	activation of immune response	4	L8B4J3, P17066, Q2VPJ6, P25786
4	GO:0060759	regulation of response to cytokine stimulus	4	K7EKQ2, L8B4J3, P17066, Q2VPJ6
4	GO:0032989	cellular component morphogenesis	4	O15020, L8B4J3, Q9NQC3, Q8IWP6
4	GO:0055114	oxidation-reduction process	4	P06733, A0A024R745, L8B4J3, V9HWF4
4	GO:0009314	response to radiation	4	P13010, P0C0S8, Q16531, P50148
4	GO:0006091	generation of precursor metabolites and energy	4	P06733, A0A024R745, L8B4J3, V9HWF4
4	GO:0031647	regulation of protein stability	4	Q99832, P17066, Q2VPJ6, P50148
4	GO:0009888	tissue development	4	L8B4J3, V9HWF4, A0A024R0H7, P25786
4	GO:0031349	positive regulation of defense response	4	L8B4J3, P17066, P25786, P39019
4	GO:0001775	cell activation	4	J3QRS3, P14174, O14744, P50148
4	GO:0002697	regulation of immune effector process	4	Q53SS8, L8B4J3, P08579, P39019
4	GO:0019884	antigen processing and presentation of exogenous antigen	4	A8K8J9, O15020, P27824, P25786
4	GO:0002757	immune response-activating signal transduction	4	L8B4J3, P17066, Q2VPJ6, P25786
4	GO:0032101	regulation of response to external stimulus	4	Q53SS8, L8B4J3, P08579, P39019
4	GO:0048002	antigen processing and presentation of peptide antigen	4	A8K8J9, O15020, P27824, P25786
4	GO:0016477	cell migration	4	P14174, Q9NQC3, Q8IWP6, P39019
4	GO:0009408	response to heat	4	P17066, Q2VPJ6, B3KN59, Q02790
4	GO:0006082	organic acid metabolic process	4	P06733, P14174, V9HWF4, P25786
4	GO:0023014	signal transduction by protein phosphorylation	4	O15020, L8B4J3, P14174, P25786
4	GO:0009894	regulation of catabolic process	4	L8B4J3, Q2VPJ6, B1ANR0, P25786
4	GO:0050878	regulation of body fluid levels	4	J3QRS3, B1ANR0, P27348, P50148
4	GO:0051656	establishment of organelle localization	4	Q14974, L8B4J3, B5MDF5, P27348
4	GO:0001816	cytokine production	4	L8B4J3, P13010, P17066, P14174
4	GO:0001817	regulation of cytokine production	4	L8B4J3, P13010, P17066, P14174
4	GO:0061024	membrane organization	4	O15020, P17066, Q2VPJ6, P27348
4	GO:0010256	endomembrane system organization	4	O15020, Q9NQC3, P27348, O14744
4	GO:0009266	response to temperature stimulus	4	P17066, Q2VPJ6, B3KN59, Q02790
4	GO:0044802	single-organism membrane organization	4	O15020, P17066, Q2VPJ6, P27348
4	GO:0007267	cell-cell signaling	4	L8B4J3, P62136, P29966, P25786
4	GO:0043207	response to external biotic stimulus	4	P06733, Q53SS8, L8B4J3, P08579
5	GO:0032990	cell part morphogenesis	4	O15020, L8B4J3, Q9NQC3, Q8IWP6
5	GO:0001959	regulation of cytokine-mediated signaling pathway	4	K7EKQ2, L8B4J3, P17066, Q2VPJ6
5	GO:0002768	immune response-regulating cell surface receptor signaling pathway	4	L8B4J3, Q2VPJ6, H0YN18, P25786
5	GO:0006839	mitochondrial transport	4	P17066, P48047, Q2VPJ6, P27348
5	GO:0060284	regulation of cell development	4	Q9NQC3, P27348, P39019, Q02790
5	GO:0010562	positive regulation of phosphorus metabolic process	4	J3QRS3, L8B4J3, P14174, P68104
5	GO:0051223	regulation of protein transport	4	P14174, P17066, P29966, P50148
5	GO:0031329	regulation of cellular catabolic process	4	L8B4J3, Q2VPJ6, B1ANR0, P25786
5	GO:0007346	regulation of mitotic cell cycle	4	L8B4J3, Q16531, O14744, P25786
5	GO:0060429	epithelium development	4	L8B4J3, V9HWF4, A0A024R0H7, P25786
5	GO:0048858	cell projection morphogenesis	4	O15020, L8B4J3, Q9NQC3, Q8IWP6
5	GO:0007067	mitotic nuclear division	4	A8K8J9, Q14974, B5MDF5, O14744
5	GO:0043436	oxoacid metabolic process	4	P06733, P14174, V9HWF4, P25786
5	GO:0010638	positive regulation of organelle organization	4	Q99832, P17066, V9HWF4, P27348
5	GO:0034605	cellular response to heat	4	P17066, Q2VPJ6, B3KN59, Q02790
5	GO:0043086	negative regulation of catalytic activity	4	L8B4J3, P27348, P25786, P50148
5	GO:0071824	protein-DNA complex subunit organization	4	L8B4J3, P0C0S8, Q92522, Q16531
5	GO:0010639	negative regulation of organelle organization	4	P13010, P17066, G3V4C1, Q02790
5	GO:0051707	response to other organism	4	P06733, Q53SS8, L8B4J3, P08579
5	GO:0000165	MAPK cascade	4	O15020, L8B4J3, P14174, P25786
5	GO:0000902	cell morphogenesis	4	O15020, L8B4J3, Q9NQC3, Q8IWP6
5	GO:0050821	protein stabilization	4	Q99832, P17066, Q2VPJ6, P50148
5	GO:0044839	cell cycle G2/M phase transition	4	A8K8J9, L8B4J3, Q2VPJ6, Q8IWP6
5	GO:0044283	small molecule biosynthetic process	4	P06733, A0A024R745, P14174, V9HWF4
5	GO:0002478	antigen processing and presentation of exogenous peptide antigen	4	A8K8J9, O15020, P27824, P25786
5	GO:0045089	positive regulation of innate immune response	4	L8B4J3, P17066, P25786, P39019
6	GO:0006414	translational elongation	4	Q9Y3B7, P49411, P68104, P52815
6	GO:2001242	regulation of intrinsic apoptotic signaling pathway	4	L8B4J3, P14174, P17066, O95881
6	GO:0090305	nucleic acid phosphodiester bond hydrolysis	4	Q14974, L8B4J3, P17066, Q16531
6	GO:1902593	single-organism nuclear import	4	Q14974, B5MDF5, O95373, P50148
6	GO:0019752	carboxylic acid metabolic process	4	P06733, P14174, V9HWF4, P25786
6	GO:0034220	ion transmembrane transport	4	J3QRS3, L8B4J3, P48047, P27348
6	GO:0009615	response to virus	4	P06733, Q53SS8, L8B4J3, P08579
6	GO:0006281	DNA repair	4	L8B4J3, P13010, P0C0S8, Q16531
6	GO:0048812	neuron projection morphogenesis	4	O15020, L8B4J3, Q9NQC3, Q8IWP6
6	GO:0006606	protein import into nucleus	4	Q14974, B5MDF5, O95373, P50148
6	GO:0045937	positive regulation of phosphate metabolic process	4	J3QRS3, L8B4J3, P14174, P68104
6	GO:0000086	G2/M transition of mitotic cell cycle	4	A8K8J9, L8B4J3, Q2VPJ6, Q8IWP6
6	GO:0044744	protein targeting to nucleus	4	Q14974, B5MDF5, O95373, P50148
6	GO:0030162	regulation of proteolysis	4	L8B4J3, Q2VPJ6, P27348, P25786
6	GO:0043549	regulation of kinase activity	4	L8B4J3, P68104, P27348, P50148
7	GO:0006357	regulation of transcription from RNA polymerase II promoter	4	P06733, L8B4J3, P38159, Q9Y2W1
7	GO:0001932	regulation of protein phosphorylation	4	L8B4J3, P14174, P27348, P50148
7	GO:1903320	regulation of protein modification by small protein conjugation or removal	4	L8B4J3, P17066, Q2VPJ6, P25786
7	GO:0051170	nuclear import	4	Q14974, B5MDF5, O95373, P50148
8	GO:0031396	regulation of protein ubiquitination	4	L8B4J3, P17066, Q2VPJ6, P25786
2	GO:0048511	rhythmic process	3	P62136, O14744, Q9Y2W1
3	GO:0051606	detection of stimulus	3	L8B4J3, Q16531, P50148
3	GO:0007155	cell adhesion	3	G3XAM7, J3QRS3, P62136
3	GO:0042330	taxis	3	O15020, Q8IWP6, P39019
3	GO:1902579	multi-organism localization	3	Q14974, L8B4J3, B4DX78
3	GO:1903829	positive regulation of cellular protein localization	3	Q99832, P17066, P27348
4	GO:0045787	positive regulation of cell cycle	3	L8B4J3, P14174, B4DX78
4	GO:0016236	macroautophagy	3	L8B4J3, V9HWF4, P08579
4	GO:0032940	secretion by cell	3	P14174, P27824, P29966
4	GO:1902581	multi-organism cellular localization	3	Q14974, L8B4J3, B4DX78
4	GO:0042127	regulation of cell proliferation	3	P13010, P14174, P0C0S8
4	GO:0051270	regulation of cellular component movement	3	G3XAM7, Q9NQC3, P39019
4	GO:0009611	response to wounding	3	J3QRS3, B1ANR0, P50148
4	GO:0044766	multi-organism transport	3	Q14974, L8B4J3, B4DX78
4	GO:0006403	RNA localization	3	Q99832, B5MDF5, B4DX78
4	GO:0051607	defense response to virus	3	Q53SS8, L8B4J3, P08579
4	GO:0006629	lipid metabolic process	3	P14174, P68104, O14654
4	GO:0045786	negative regulation of cell cycle	3	L8B4J3, P14174, B4DX78
4	GO:0050817	coagulation	3	J3QRS3, B1ANR0, P50148
4	GO:0006935	chemotaxis	3	O15020, Q8IWP6, P39019
4	GO:0006520	cellular amino acid metabolic process	3	P06733, P14174, P25786
4	GO:0002504	antigen processing and presentation of peptide or polysaccharide antigen via MHC class II	3	A8K8J9, O15020, P27824
4	GO:0030029	actin filament-based process	3	G3XAM7, O15020, E9PDF6
4	GO:1901700	response to oxygen-containing compound	3	G3XAM7, O14654, P50148
4	GO:0051186	cofactor metabolic process	3	P06733, A0A024R745, V9HWF4
4	GO:0002831	regulation of response to biotic stimulus	3	Q53SS8, L8B4J3, P08579
4	GO:0005975	carbohydrate metabolic process	3	P06733, L8B4J3, V9HWF4
4	GO:0007186	G-protein coupled receptor signaling pathway	3	O14744, P27348, P50148
4	GO:0071214	cellular response to abiotic stimulus	3	P13010, P0C0S8, Q16531
4	GO:0044723	single-organism carbohydrate metabolic process	3	P06733, L8B4J3, V9HWF4
4	GO:0009725	response to hormone	3	O14654, P27348, Q9Y2W1
4	GO:0030522	intracellular receptor signaling pathway	3	L8B4J3, P17066, Q9Y2W1
4	GO:0032204	regulation of telomere maintenance	3	Q99832, P13010, G3V4C1
4	GO:0002218	activation of innate immune response	3	L8B4J3, P17066, P25786
4	GO:0001819	positive regulation of cytokine production	3	P13010, P17066, P14174
4	GO:1901698	response to nitrogen compound	3	G3XAM7, O14654, P50148
4	GO:0022603	regulation of anatomical structure morphogenesis	3	L8B4J3, Q9NQC3, P25786
5	GO:0098542	defense response to other organism	3	Q53SS8, L8B4J3, P08579
5	GO:0198738	cell-cell signaling by wnt	3	L8B4J3, P62136, P25786
5	GO:0046903	secretion	3	P14174, P27824, P29966
5	GO:0042274	ribosomal small subunit biogenesis	3	A0A0C4DG17, P39019, P62249
5	GO:0000904	cell morphogenesis involved in differentiation	3	O15020, Q9NQC3, Q8IWP6
5	GO:1902532	negative regulation of intracellular signal transduction	3	P14174, P17066, O95881
5	GO:0009306	protein secretion	3	P14174, P27824, P29966
5	GO:1901701	cellular response to oxygen-containing compound	3	G3XAM7, O14654, P50148
5	GO:0051052	regulation of DNA metabolic process	3	Q99832, P13010, G3V4C1
5	GO:0046794	transport of virus	3	Q14974, L8B4J3, B4DX78
5	GO:0009416	response to light stimulus	3	P0C0S8, Q16531, P50148
5	GO:0019079	viral genome replication	3	Q53SS8, Q16531, B1ANR0
5	GO:1902533	positive regulation of intracellular signal transduction	3	L8B4J3, P14174, P17066
5	GO:1902583	multi-organism intracellular transport	3	Q14974, L8B4J3, B4DX78
5	GO:1901987	regulation of cell cycle phase transition	3	L8B4J3, Q16531, P25786
5	GO:0002495	antigen processing and presentation of peptide antigen via MHC class II	3	A8K8J9, O15020, P27824
5	GO:0051960	regulation of nervous system development	3	Q9NQC3, P27348, Q02790
5	GO:0032870	cellular response to hormone stimulus	3	O14654, P27348, Q9Y2W1
5	GO:0032270	positive regulation of cellular protein metabolic process	3	L8B4J3, P14174, P25786
5	GO:0002758	innate immune response-activating signal transduction	3	L8B4J3, P17066, P25786
5	GO:1901699	cellular response to nitrogen compound	3	G3XAM7, O14654, P50148
5	GO:0002429	immune response-activating cell surface receptor signaling pathway	3	L8B4J3, Q2VPJ6, P25786
5	GO:0051247	positive regulation of protein metabolic process	3	L8B4J3, P14174, P25786
5	GO:0042060	wound healing	3	J3QRS3, B1ANR0, P50148
5	GO:2001234	negative regulation of apoptotic signaling pathway	3	P17066, P14174, O95881
5	GO:0032984	macromolecular complex disassembly	3	Q9Y3B7, P0C0S8, P52815
5	GO:0007599	hemostasis	3	J3QRS3, B1ANR0, P50148
5	GO:0043269	regulation of ion transport	3	O15020, J3QRS3, P27348
5	GO:0050688	regulation of defense response to virus	3	Q53SS8, L8B4J3, P08579
5	GO:0072331	signal transduction by p53 class mediator	3	L8B4J3, P14174, O14744
5	GO:0060249	anatomical structure homeostasis	3	Q99832, P13010, G3V4C1
5	GO:0071478	cellular response to radiation	3	P13010, P0C0S8, Q16531
5	GO:0016051	carbohydrate biosynthetic process	3	P06733, L8B4J3, V9HWF4
5	GO:0042176	regulation of protein catabolic process	3	L8B4J3, Q2VPJ6, P25786
5	GO:0070848	response to growth factor	3	L8B4J3, P31943, P68104
5	GO:0030036	actin cytoskeleton organization	3	G3XAM7, O15020, E9PDF6
5	GO:0007006	mitochondrial membrane organization	3	P17066, Q2VPJ6, P27348
5	GO:1905114	cell surface receptor signaling pathway involved in cell-cell signaling	3	L8B4J3, P62136, P25786
5	GO:1900034	regulation of cellular response to heat	3	Q2VPJ6, B3KN59, Q02790
5	GO:0007596	blood coagulation	3	J3QRS3, B1ANR0, P50148
5	GO:0071705	nitrogen compound transport	3	B5MDF5, B4DX78, P29966
5	GO:0030111	regulation of Wnt signaling pathway	3	L8B4J3, P62136, P25786
5	GO:0006732	coenzyme metabolic process	3	P06733, A0A024R745, V9HWF4
6	GO:0071363	cellular response to growth factor stimulus	3	L8B4J3, P31943, P68104
6	GO:0060828	regulation of canonical Wnt signaling pathway	3	L8B4J3, P62136, P25786
6	GO:0000723	telomere maintenance	3	Q99832, P13010, G3V4C1
6	GO:0031401	positive regulation of protein modification process	3	L8B4J3, P14174, P25786
6	GO:0061564	axon development	3	O15020, Q9NQC3, Q8IWP6
6	GO:0051347	positive regulation of transferase activity	3	L8B4J3, P68104, P25786
6	GO:0033044	regulation of chromosome organization	3	Q99832, P13010, G3V4C1
6	GO:0033209	tumor necrosis factor-mediated signaling pathway	3	L8B4J3, P17066, P25786
6	GO:0034612	response to tumor necrosis factor	3	L8B4J3, P17066, P25786
6	GO:0071897	DNA biosynthetic process	3	Q99832, L8B4J3, G3V4C1
6	GO:0051345	positive regulation of hydrolase activity	3	Q8WXX5, P17066, P50148
6	GO:0048193	Golgi vesicle transport	3	A8K8J9, O15020, E9PDF6
6	GO:1903362	regulation of cellular protein catabolic process	3	L8B4J3, Q2VPJ6, P25786
6	GO:0010959	regulation of metal ion transport	3	J3QRS3, O15020, P27348
6	GO:2001243	negative regulation of intrinsic apoptotic signaling pathway	3	P14174, P17066, O95881
6	GO:0019886	antigen processing and presentation of exogenous peptide antigen via MHC class II	3	A8K8J9, O15020, P27824
6	GO:1901796	regulation of signal transduction by p53 class mediator	3	L8B4J3, P14174, O14744
6	GO:0050684	regulation of mRNA processing	3	P17066, P38159, Q9Y2W1
6	GO:0010822	positive regulation of mitochondrion organization	3	P17066, V9HWF4, P27348
6	GO:0072655	establishment of protein localization to mitochondrion	3	P17066, Q2VPJ6, P27348
6	GO:0006733	oxidoreduction coenzyme metabolic process	3	P06733, A0A024R745, V9HWF4
6	GO:0065004	protein-DNA complex assembly	3	L8B4J3, Q92522, Q16531
6	GO:1901990	regulation of mitotic cell cycle phase transition	3	L8B4J3, Q16531, P25786
6	GO:0051348	negative regulation of transferase activity	3	L8B4J3, P25786, P50148
6	GO:0071103	DNA conformation change	3	L8B4J3, Q92522, Q16531
6	GO:0050767	regulation of neurogenesis	3	Q9NQC3, P27348, Q02790
6	GO:0032200	telomere organization	3	Q99832, P13010, G3V4C1
6	GO:0043623	cellular protein complex assembly	3	A0A024R745, Q2VPJ6, Q9NQC3
6	GO:0038093	Fc receptor signaling pathway	3	L8B4J3, Q2VPJ6, P25786
6	GO:0016055	Wnt signaling pathway	3	L8B4J3, P62136, P25786
6	GO:0010821	regulation of mitochondrion organization	3	P17066, V9HWF4, P27348
6	GO:0075733	intracellular transport of virus	3	Q14974, L8B4J3, B4DX78
6	GO:0048667	cell morphogenesis involved in neuron differentiation	3	O15020, Q9NQC3, Q8IWP6
7	GO:1903050	regulation of proteolysis involved in cellular protein catabolic process	3	L8B4J3, Q2VPJ6, P25786
7	GO:0045859	regulation of protein kinase activity	3	L8B4J3, P27348, P50148
7	GO:0045664	regulation of neuron differentiation	3	Q9NQC3, P27348, Q02790
7	GO:0015672	monovalent inorganic cation transport	3	A0A024R745, P48047, P27348
7	GO:0098655	cation transmembrane transport	3	J3QRS3, P48047, P27348
7	GO:0007409	axonogenesis	3	O15020, Q9NQC3, Q8IWP6
7	GO:0042327	positive regulation of phosphorylation	3	L8B4J3, P14174, P68104
7	GO:0032787	monocarboxylic acid metabolic process	3	P06733, P14174, V9HWF4
7	GO:0060070	canonical Wnt signaling pathway	3	L8B4J3, P62136, P25786
7	GO:0018193	peptidyl-amino acid modification	3	P14174, G3V4C1, O14744
7	GO:1903321	negative regulation of protein modification by small protein conjugation or removal	3	L8B4J3, P17066, P25786
7	GO:0070585	protein localization to mitochondrion	3	P17066, Q2VPJ6, P27348
7	GO:0045944	positive regulation of transcription from RNA polymerase II promoter	3	L8B4J3, P38159, Q9Y2W1
7	GO:0071356	cellular response to tumor necrosis factor	3	L8B4J3, P17066, P25786
8	GO:0031397	negative regulation of protein ubiquitination	3	L8B4J3, P17066, P25786
9	GO:0042787	protein ubiquitination involved in ubiquitin-dependent protein catabolic process	3	L8B4J3, Q16531, P25786
2	GO:0040007	growth	2	P06733, Q9NQC3
2	GO:0022414	reproductive process	2	P17066, Q02790
2	GO:0000003	reproduction	2	P17066, Q02790
3	GO:0050900	leukocyte migration	2	P14174, P39019
3	GO:0042752	regulation of circadian rhythm	2	P62136, Q9Y2W1
3	GO:0098602	single organism cell adhesion	2	G3XAM7, J3QRS3
3	GO:0043900	regulation of multi-organism process	2	Q16531, B1ANR0
3	GO:0007623	circadian rhythm	2	P62136, Q9Y2W1
3	GO:0051093	negative regulation of developmental process	2	P14174, Q9NQC3
3	GO:0045926	negative regulation of growth	2	P06733, Q9NQC3
3	GO:0051235	maintenance of location	2	P27348, Q02790
3	GO:0032845	negative regulation of homeostatic process	2	P13010, G3V4C1
3	GO:0043902	positive regulation of multi-organism process	2	Q16531, B1ANR0
3	GO:0044702	single organism reproductive process	2	P17066, Q02790
3	GO:0044087	regulation of cellular component biogenesis	2	P17066, Q16531
3	GO:0040012	regulation of locomotion	2	Q16531, Q9NQC3
3	GO:0002683	negative regulation of immune system process	2	Q53SS8, P39019
3	GO:0040008	regulation of growth	2	P06733, Q9NQC3
3	GO:0016049	cell growth	2	P06733, Q9NQC3
3	GO:0000075	cell cycle checkpoint	2	L8B4J3, B4DX78
3	GO:0051091	positive regulation of sequence-specific DNA binding transcription factor activity	2	L8B4J3, P17066
4	GO:0009887	animal organ morphogenesis	2	L8B4J3, P25786
4	GO:0001558	regulation of cell growth	2	P06733, Q9NQC3
4	GO:0090559	regulation of membrane permeability	2	P17066, P27348
4	GO:0032205	negative regulation of telomere maintenance	2	P13010, G3V4C1
4	GO:0061061	muscle structure development	2	G3XAM7, J3QRS3
4	GO:0051098	regulation of binding	2	B5MDF5, P62136
4	GO:0071166	ribonucleoprotein complex localization	2	B5MDF5, B4DX78
4	GO:0051222	positive regulation of protein transport	2	P17066, P14174
4	GO:0060322	head development	2	P17066, P27348
4	GO:0042769	DNA damage response, detection of DNA damage	2	L8B4J3, Q16531
4	GO:0016337	single organismal cell-cell adhesion	2	G3XAM7, J3QRS3
4	GO:0009895	negative regulation of catabolic process	2	Q2VPJ6, B1ANR0
4	GO:0061684	chaperone-mediated autophagy	2	P17066, Q2VPJ6
4	GO:0001503	ossification	2	G3V4C1, P38159
4	GO:1903530	regulation of secretion by cell	2	P14174, P29966
4	GO:1903749	positive regulation of establishment of protein localization to mitochondrion	2	P17066, P27348
4	GO:0048729	tissue morphogenesis	2	L8B4J3, P25786
4	GO:0044712	single-organism catabolic process	2	P06733, V9HWF4
4	GO:0007050	cell cycle arrest	2	L8B4J3, P14174
4	GO:0050792	regulation of viral process	2	Q16531, B1ANR0
4	GO:0009991	response to extracellular stimulus	2	P17066, P39019
4	GO:0007164	establishment of tissue polarity	2	L8B4J3, P25786
4	GO:0030308	negative regulation of cell growth	2	P06733, Q9NQC3
4	GO:0050877	neurological system process	2	E9PDF6, P50148
4	GO:0007018	microtubule-based movement	2	Q14974, L8B4J3
4	GO:0042180	cellular ketone metabolic process	2	A0A024R745, P25786
4	GO:0015980	energy derivation by oxidation of organic compounds	2	A0A024R745, L8B4J3
4	GO:0010243	response to organonitrogen compound	2	G3XAM7, O14654
4	GO:0000226	microtubule cytoskeleton organization	2	Q14974, Q02790
4	GO:0002698	negative regulation of immune effector process	2	Q53SS8, P39019
4	GO:0010948	negative regulation of cell cycle process	2	L8B4J3, P14174
4	GO:1903573	negative regulation of response to endoplasmic reticulum stress	2	P17066, O95881
4	GO:0098609	cell-cell adhesion	2	G3XAM7, J3QRS3
4	GO:0071774	response to fibroblast growth factor	2	P31943, L8B4J3
4	GO:0031570	DNA integrity checkpoint	2	L8B4J3, B4DX78
4	GO:0007420	brain development	2	P17066, P27348
4	GO:0051701	interaction with host	2	Q14974, Q16531
4	GO:0031348	negative regulation of defense response	2	Q53SS8, P39019
4	GO:0044057	regulation of system process	2	G3XAM7, J3QRS3
4	GO:0032102	negative regulation of response to external stimulus	2	Q53SS8, P39019
4	GO:0010942	positive regulation of cell death	2	L8B4J3, P27348
4	GO:0051236	establishment of RNA localization	2	B5MDF5, B4DX78
4	GO:0003013	circulatory system process	2	G3XAM7, J3QRS3
4	GO:0042026	protein refolding	2	P17066, Q2VPJ6
4	GO:0043903	regulation of symbiosis, encompassing mutualism through parasitism	2	Q16531, B1ANR0
4	GO:0019725	cellular homeostasis	2	O95881, Q02790
4	GO:0009896	positive regulation of catabolic process	2	L8B4J3, P25786
4	GO:0051090	regulation of sequence-specific DNA binding transcription factor activity	2	L8B4J3, P17066
4	GO:0042391	regulation of membrane potential	2	L8B4J3, P27348
4	GO:0048524	positive regulation of viral process	2	Q16531, B1ANR0
4	GO:0051092	positive regulation of NF-kappaB transcription factor activity	2	L8B4J3, P17066
4	GO:2001021	negative regulation of response to DNA damage stimulus	2	P14174, B4DX78
5	GO:0008015	blood circulation	2	G3XAM7, J3QRS3
5	GO:0046902	regulation of mitochondrial membrane permeability	2	P17066, P27348
5	GO:0006735	NADH regeneration	2	P06733, V9HWF4
5	GO:0044282	small molecule catabolic process	2	P06733, V9HWF4
5	GO:0043489	RNA stabilization	2	G3V4C1, Q9Y2W1
5	GO:0032606	type I interferon production	2	L8B4J3, P13010
5	GO:0030705	cytoskeleton-dependent intracellular transport	2	L8B4J3, Q8IWP6
5	GO:0007187	G-protein coupled receptor signaling pathway, coupled to cyclic nucleotide second messenger	2	O14744, P50148
5	GO:0014070	response to organic cyclic compound	2	G3XAM7, Q9Y2W1
5	GO:0006333	chromatin assembly or disassembly	2	P0C0S8, Q92522
5	GO:0016569	covalent chromatin modification	2	Q16531, O14744
5	GO:0002753	cytoplasmic pattern recognition receptor signaling pathway	2	L8B4J3, P17066
5	GO:0031344	regulation of cell projection organization	2	Q9NQC3, Q02790
5	GO:0071426	ribonucleoprotein complex export from nucleus	2	B5MDF5, B4DX78
5	GO:0030168	platelet activation	2	J3QRS3, P50148
5	GO:1903522	regulation of blood circulation	2	G3XAM7, J3QRS3
5	GO:0032479	regulation of type I interferon production	2	L8B4J3, P13010
5	GO:0007600	sensory perception	2	E9PDF6, P50148
5	GO:0070925	organelle assembly	2	Q14974, P39019
5	GO:0044106	cellular amine metabolic process	2	P06733, P25786
5	GO:0019216	regulation of lipid metabolic process	2	P68104, O14654
5	GO:0098792	xenophagy	2	L8B4J3, P08579
5	GO:0043068	positive regulation of programmed cell death	2	L8B4J3, P27348
5	GO:0034728	nucleosome organization	2	P0C0S8, Q92522
5	GO:0016052	carbohydrate catabolic process	2	P06733, V9HWF4
5	GO:0007015	actin filament organization	2	G3XAM7, E9PDF6
5	GO:0044724	single-organism carbohydrate catabolic process	2	P06733, V9HWF4
5	GO:0009072	aromatic amino acid family metabolic process	2	P06733, P14174
5	GO:0038061	NIK/NF-kappaB signaling	2	L8B4J3, P25786
5	GO:0050708	regulation of protein secretion	2	P14174, P29966
5	GO:0034341	response to interferon-gamma	2	K7EKQ2, Q2VPJ6
5	GO:0007030	Golgi organization	2	P27348, O14744
5	GO:1903902	positive regulation of viral life cycle	2	Q16531, B1ANR0
5	GO:0042770	signal transduction in response to DNA damage	2	L8B4J3, P14174
5	GO:2000027	regulation of organ morphogenesis	2	L8B4J3, P25786
5	GO:1905710	positive regulation of membrane permeability	2	P17066, P27348
5	GO:0031330	negative regulation of cellular catabolic process	2	Q2VPJ6, B1ANR0
5	GO:0045732	positive regulation of protein catabolic process	2	L8B4J3, P25786
5	GO:0071156	regulation of cell cycle arrest	2	L8B4J3, P14174
5	GO:0051046	regulation of secretion	2	P14174, P29966
5	GO:0007212	dopamine receptor signaling pathway	2	O14744, P50148
5	GO:0009308	amine metabolic process	2	P06733, P25786
5	GO:0008277	regulation of G-protein coupled receptor protein signaling pathway	2	O14744, P27348
5	GO:1901605	alpha-amino acid metabolic process	2	P06733, P14174
5	GO:0030177	positive regulation of Wnt signaling pathway	2	L8B4J3, P25786
5	GO:0034976	response to endoplasmic reticulum stress	2	P17066, O95881
5	GO:0006997	nucleus organization	2	Q9NQC3, P39019
5	GO:0001649	osteoblast differentiation	2	G3V4C1, P38159
5	GO:2001235	positive regulation of apoptotic signaling pathway	2	L8B4J3, P27348
5	GO:0003015	heart process	2	G3XAM7, J3QRS3
5	GO:0016053	organic acid biosynthetic process	2	P06733, P14174
5	GO:1902236	negative regulation of endoplasmic reticulum stress-induced intrinsic apoptotic signaling pathway	2	P17066, O95881
5	GO:0034762	regulation of transmembrane transport	2	J3QRS3, P27348
5	GO:0001736	establishment of planar polarity	2	L8B4J3, P25786
5	GO:0002474	antigen processing and presentation of peptide antigen via MHC class I	2	P27824, P25786
5	GO:0044344	cellular response to fibroblast growth factor stimulus	2	P31943, L8B4J3
5	GO:0035872	nucleotide-binding domain, leucine rich repeat containing receptor signaling pathway	2	L8B4J3, P17066
5	GO:0072524	pyridine-containing compound metabolic process	2	P06733, V9HWF4
5	GO:0048878	chemical homeostasis	2	Q16531, Q02790
5	GO:1901028	regulation of mitochondrial outer membrane permeabilization involved in apoptotic signaling pathway	2	P17066, P27348
5	GO:2001020	regulation of response to DNA damage stimulus	2	P14174, B4DX78
5	GO:1903900	regulation of viral life cycle	2	Q16531, B1ANR0
5	GO:0051053	negative regulation of DNA metabolic process	2	P13010, G3V4C1
5	GO:0006888	ER to Golgi vesicle-mediated transport	2	A8K8J9, O15020
5	GO:0097345	mitochondrial outer membrane permeabilization	2	P17066, P27348
5	GO:0010563	negative regulation of phosphorus metabolic process	2	P27348, P50148
5	GO:0072359	circulatory system development	2	P19338, J3QRS3
5	GO:0060330	regulation of response to interferon-gamma	2	K7EKQ2, Q2VPJ6
5	GO:0050658	RNA transport	2	B5MDF5, B4DX78
5	GO:1902235	regulation of endoplasmic reticulum stress-induced intrinsic apoptotic signaling pathway	2	P17066, O95881
5	GO:0051439	regulation of ubiquitin-protein ligase activity involved in mitotic cell cycle	2	L8B4J3, P25786
5	GO:0006818	hydrogen transport	2	A0A024R745, P48047
5	GO:0034340	response to type I interferon	2	K7EKQ2, Q2VPJ6
5	GO:0097485	neuron projection guidance	2	O15020, Q8IWP6
5	GO:1905330	regulation of morphogenesis of an epithelium	2	L8B4J3, P25786
5	GO:0002009	morphogenesis of an epithelium	2	L8B4J3, P25786
5	GO:0030178	negative regulation of Wnt signaling pathway	2	L8B4J3, P25786
5	GO:0005996	monosaccharide metabolic process	2	P06733, V9HWF4
5	GO:0006757	ATP generation from ADP	2	P06733, V9HWF4
5	GO:1904356	regulation of telomere maintenance via telomere lengthening	2	Q99832, G3V4C1
5	GO:0007417	central nervous system development	2	P17066, P27348
5	GO:0000077	DNA damage checkpoint	2	L8B4J3, B4DX78
5	GO:0071417	cellular response to organonitrogen compound	2	G3XAM7, O14654
5	GO:0032386	regulation of intracellular transport	2	P17066, P50148
5	GO:0031331	positive regulation of cellular catabolic process	2	L8B4J3, P25786
6	GO:0030330	DNA damage response, signal transduction by p53 class mediator	2	L8B4J3, P14174
6	GO:0071482	cellular response to light stimulus	2	P0C0S8, Q16531
6	GO:0000387	spliceosomal snRNP assembly	2	A0A024R0H7, O14744
6	GO:0009132	nucleoside diphosphate metabolic process	2	P06733, V9HWF4
6	GO:0045936	negative regulation of phosphate metabolic process	2	P27348, P50148
6	GO:0046394	carboxylic acid biosynthetic process	2	P06733, P14174
6	GO:0006570	tyrosine metabolic process	2	P06733, P14174
6	GO:0071357	cellular response to type I interferon	2	K7EKQ2, Q2VPJ6
6	GO:0045862	positive regulation of proteolysis	2	L8B4J3, P25786
6	GO:0010803	regulation of tumor necrosis factor-mediated signaling pathway	2	L8B4J3, P17066
6	GO:0009411	response to UV	2	P0C0S8, Q16531
6	GO:1903747	regulation of establishment of protein localization to mitochondrion	2	P17066, P27348
6	GO:0090263	positive regulation of canonical Wnt signaling pathway	2	L8B4J3, P25786
6	GO:0006405	RNA export from nucleus	2	B5MDF5, B4DX78
6	GO:0033120	positive regulation of RNA splicing	2	P17066, Q9Y2W1
6	GO:0070059	intrinsic apoptotic signaling pathway in response to endoplasmic reticulum stress	2	P17066, O95881
6	GO:0007411	axon guidance	2	O15020, Q8IWP6
6	GO:0006626	protein targeting to mitochondrion	2	P17066, Q2VPJ6
6	GO:1902221	erythrose 4-phosphate/phosphoenolpyruvate family amino acid metabolic process	2	P06733, P14174
6	GO:0043065	positive regulation of apoptotic process	2	L8B4J3, P27348
6	GO:0001738	morphogenesis of a polarized epithelium	2	L8B4J3, P25786
6	GO:0050691	regulation of defense response to virus by host	2	L8B4J3, P08579
6	GO:0002221	pattern recognition receptor signaling pathway	2	L8B4J3, P17066
6	GO:0060337	type I interferon signaling pathway	2	K7EKQ2, Q2VPJ6
6	GO:0060334	regulation of interferon-gamma-mediated signaling pathway	2	K7EKQ2, Q2VPJ6
6	GO:0072332	intrinsic apoptotic signaling pathway by p53 class mediator	2	L8B4J3, P14174
6	GO:0046364	monosaccharide biosynthetic process	2	P06733, V9HWF4
6	GO:0008630	intrinsic apoptotic signaling pathway in response to DNA damage	2	P14174, P27348
6	GO:0019318	hexose metabolic process	2	P06733, V9HWF4
6	GO:0006096	glycolytic process	2	P06733, V9HWF4
6	GO:0007188	adenylate cyclase-modulating G-protein coupled receptor signaling pathway	2	O14744, P50148
6	GO:0033157	regulation of intracellular protein transport	2	P17066, P50148
6	GO:0016570	histone modification	2	Q16531, O14744
6	GO:1903313	positive regulation of mRNA metabolic process	2	P17066, Q9Y2W1
6	GO:0051438	regulation of ubiquitin-protein transferase activity	2	L8B4J3, P25786
6	GO:0008016	regulation of heart contraction	2	G3XAM7, J3QRS3
6	GO:0043241	protein complex disassembly	2	Q9Y3B7, P52815
6	GO:0060338	regulation of type I interferon-mediated signaling pathway	2	K7EKQ2, Q2VPJ6
6	GO:0000715	nucleotide-excision repair, DNA damage recognition	2	L8B4J3, Q16531
6	GO:0061621	canonical glycolysis	2	P06733, V9HWF4
6	GO:0090090	negative regulation of canonical Wnt signaling pathway	2	L8B4J3, P25786
6	GO:0046365	monosaccharide catabolic process	2	P06733, V9HWF4
6	GO:0045861	negative regulation of proteolysis	2	Q2VPJ6, P27348
6	GO:0008637	apoptotic mitochondrial changes	2	P17066, P27348
6	GO:0043408	regulation of MAPK cascade	2	L8B4J3, P14174
6	GO:0008543	fibroblast growth factor receptor signaling pathway	2	P31943, L8B4J3
6	GO:0032210	regulation of telomere maintenance via telomerase	2	Q99832, G3V4C1
6	GO:1902108	regulation of mitochondrial membrane permeability involved in apoptotic process	2	P17066, P27348
6	GO:1903364	positive regulation of cellular protein catabolic process	2	L8B4J3, P25786
6	GO:0071407	cellular response to organic cyclic compound	2	G3XAM7, Q9Y2W1
6	GO:0045069	regulation of viral genome replication	2	Q16531, B1ANR0
6	GO:0051436	negative regulation of ubiquitin-protein ligase activity involved in mitotic cell cycle	2	L8B4J3, P25786
6	GO:0050851	antigen receptor-mediated signaling pathway	2	L8B4J3, P25786
6	GO:1990542	mitochondrial transmembrane transport	2	P48047, Q2VPJ6
6	GO:0015931	nucleobase-containing compound transport	2	B5MDF5, B4DX78
6	GO:0019362	pyridine nucleotide metabolic process	2	P06733, V9HWF4
6	GO:1900180	regulation of protein localization to nucleus	2	Q99832, P50148
6	GO:0015992	proton transport	2	A0A024R745, P48047
6	GO:0070423	nucleotide-binding oligomerization domain containing signaling pathway	2	L8B4J3, P17066
6	GO:0010975	regulation of neuron projection development	2	Q9NQC3, Q02790
6	GO:2000278	regulation of DNA biosynthetic process	2	Q99832, G3V4C1
6	GO:0000060	protein import into nucleus, translocation	2	Q14974, B5MDF5
6	GO:0060333	interferon-gamma-mediated signaling pathway	2	K7EKQ2, Q2VPJ6
6	GO:0043410	positive regulation of MAPK cascade	2	L8B4J3, P14174
6	GO:0034765	regulation of ion transmembrane transport	2	J3QRS3, P27348
6	GO:0060047	heart contraction	2	G3XAM7, J3QRS3
6	GO:0051259	protein oligomerization	2	P14174, P39019
6	GO:0016311	dephosphorylation	2	P62136, P27348
6	GO:0006897	endocytosis	2	Q2VPJ6, P27824
6	GO:0002220	innate immune response activating cell surface receptor signaling pathway	2	L8B4J3, P25786
6	GO:2001251	negative regulation of chromosome organization	2	P13010, G3V4C1
6	GO:0071346	cellular response to interferon-gamma	2	K7EKQ2, Q2VPJ6
6	GO:0090175	regulation of establishment of planar polarity	2	L8B4J3, P25786
6	GO:0050685	positive regulation of mRNA processing	2	P17066, Q9Y2W1
6	GO:0048255	mRNA stabilization	2	G3V4C1, Q9Y2W1
6	GO:0045070	positive regulation of viral genome replication	2	Q16531, B1ANR0
6	GO:0035794	positive regulation of mitochondrial membrane permeability	2	P17066, P27348
6	GO:1902686	mitochondrial outer membrane permeabilization involved in programmed cell death	2	P17066, P27348
6	GO:0006558	L-phenylalanine metabolic process	2	P06733, P14174
7	GO:0046496	nicotinamide nucleotide metabolic process	2	P06733, V9HWF4
7	GO:0009135	purine nucleoside diphosphate metabolic process	2	P06733, V9HWF4
7	GO:0006470	protein dephosphorylation	2	P27348, P62136
7	GO:0070914	UV-damage excision repair	2	P0C0S8, Q16531
7	GO:0006415	translational termination	2	Q9Y3B7, P52815
7	GO:0001934	positive regulation of protein phosphorylation	2	L8B4J3, P14174
7	GO:0019319	hexose biosynthetic process	2	P06733, V9HWF4
7	GO:0009185	ribonucleoside diphosphate metabolic process	2	P06733, V9HWF4
7	GO:0010833	telomere maintenance via telomere lengthening	2	Q99832, G3V4C1
7	GO:0043624	cellular protein complex disassembly	2	Q9Y3B7, P52815
7	GO:0033674	positive regulation of kinase activity	2	L8B4J3, P68104
7	GO:0051444	negative regulation of ubiquitin-protein transferase activity	2	L8B4J3, P25786
7	GO:0033683	nucleotide-excision repair, DNA incision	2	L8B4J3, Q16531
7	GO:0051443	positive regulation of ubiquitin-protein transferase activity	2	L8B4J3, P25786
7	GO:0070125	mitochondrial translational elongation	2	Q9Y3B7, P52815
7	GO:0061136	regulation of proteasomal protein catabolic process	2	L8B4J3, Q2VPJ6
7	GO:0098660	inorganic ion transmembrane transport	2	J3QRS3, P48047
7	GO:0006278	RNA-dependent DNA biosynthetic process	2	Q99832, G3V4C1
7	GO:0050852	T cell receptor signaling pathway	2	L8B4J3, P25786
7	GO:1902253	regulation of intrinsic apoptotic signaling pathway by p53 class mediator	2	L8B4J3, P14174
7	GO:1903322	positive regulation of protein modification by small protein conjugation or removal	2	L8B4J3, P25786
7	GO:0006289	nucleotide-excision repair	2	L8B4J3, Q16531
7	GO:1903052	positive regulation of proteolysis involved in cellular protein catabolic process	2	L8B4J3, P25786
7	GO:0051168	nuclear export	2	B5MDF5, B4DX78
7	GO:0006898	receptor-mediated endocytosis	2	Q2VPJ6, P27824
7	GO:0050657	nucleic acid transport	2	B5MDF5, B4DX78
7	GO:0006165	nucleoside diphosphate phosphorylation	2	P06733, V9HWF4
7	GO:0002230	positive regulation of defense response to virus by host	2	L8B4J3, P08579
7	GO:0048024	regulation of mRNA splicing, via spliceosome	2	P38159, Q9Y2W1
7	GO:0006353	DNA-templated transcription, termination	2	B4DX78, O14744
7	GO:0060071	Wnt signaling pathway, planar cell polarity pathway	2	L8B4J3, P25786
7	GO:1904666	regulation of ubiquitin protein ligase activity	2	L8B4J3, P25786
7	GO:0006294	nucleotide-excision repair, preincision complex assembly	2	L8B4J3, Q16531
7	GO:0002181	cytoplasmic translation	2	Q53SS8, A0A024R5S5
7	GO:0002223	stimulatory C-type lectin receptor signaling pathway	2	L8B4J3, P25786
7	GO:0035567	non-canonical Wnt signaling pathway	2	L8B4J3, P25786
7	GO:0038095	Fc-epsilon receptor signaling pathway	2	L8B4J3, P25786
7	GO:0038127	ERBB signaling pathway	2	L8B4J3, Q2VPJ6
7	GO:0046939	nucleotide phosphorylation	2	P06733, V9HWF4
7	GO:1902110	positive regulation of mitochondrial membrane permeability involved in apoptotic process	2	P17066, P27348
7	GO:0006006	glucose metabolic process	2	P06733, V9HWF4
7	GO:0006448	regulation of translational elongation	2	P49411, P68104
7	GO:0000122	negative regulation of transcription from RNA polymerase II promoter	2	P06733, L8B4J3
7	GO:0032543	mitochondrial translation	2	Q9Y3B7, P52815
7	GO:1903533	regulation of protein targeting	2	P17066, P50148
7	GO:1904062	regulation of cation transmembrane transport	2	J3QRS3, P27348
7	GO:0061615	glycolytic process through fructose-6-phosphate	2	P06733, V9HWF4
7	GO:0051437	positive regulation of ubiquitin-protein ligase activity involved in regulation of mitotic cell cycle transition	2	L8B4J3, P25786
7	GO:0032392	DNA geometric change	2	L8B4J3, Q16531
7	GO:0034644	cellular response to UV	2	P0C0S8, Q16531
7	GO:0019320	hexose catabolic process	2	P06733, V9HWF4
8	GO:0019674	NAD metabolic process	2	P06733, V9HWF4
8	GO:2000060	positive regulation of protein ubiquitination involved in ubiquitin-dependent protein catabolic process	2	L8B4J3, P25786
8	GO:0006814	sodium ion transport	2	A0A024R745, P27348
8	GO:0000381	regulation of alternative mRNA splicing, via spliceosome	2	P38159, Q9Y2W1
8	GO:2000058	regulation of protein ubiquitination involved in ubiquitin-dependent protein catabolic process	2	L8B4J3, P25786
8	GO:0098662	inorganic cation transmembrane transport	2	J3QRS3, P48047
8	GO:0006094	gluconeogenesis	2	P06733, V9HWF4
8	GO:0000717	nucleotide-excision repair, DNA duplex unwinding	2	L8B4J3, Q16531
8	GO:1904668	positive regulation of ubiquitin protein ligase activity	2	L8B4J3, P25786
8	GO:0038128	ERBB2 signaling pathway	2	L8B4J3, Q2VPJ6
8	GO:1904667	negative regulation of ubiquitin protein ligase activity	2	L8B4J3, P25786
8	GO:0031145	anaphase-promoting complex-dependent catabolic process	2	L8B4J3, P25786
8	GO:0061620	glycolytic process through glucose-6-phosphate	2	P06733, V9HWF4
8	GO:0006090	pyruvate metabolic process	2	P06733, V9HWF4
8	GO:0070126	mitochondrial translational termination	2	Q9Y3B7, P52815
8	GO:0031398	positive regulation of protein ubiquitination	2	L8B4J3, P25786
8	GO:0006283	transcription-coupled nucleotide-excision repair	2	L8B4J3, Q16531
8	GO:0000394	RNA splicing, via endonucleolytic cleavage and ligation	2	P17066, Q9Y3I0
8	GO:0070911	global genome nucleotide-excision repair	2	L8B4J3, Q16531
8	GO:0046031	ADP metabolic process	2	P06733, V9HWF4
8	GO:0006007	glucose catabolic process	2	P06733, V9HWF4
8	GO:0007004	telomere maintenance via telomerase	2	Q99832, G3V4C1
8	GO:0006296	nucleotide-excision repair, DNA incision, 5'-to lesion	2	L8B4J3, Q16531
8	GO:0009179	purine ribonucleoside diphosphate metabolic process	2	P06733, V9HWF4
8	GO:0032508	DNA duplex unwinding	2	L8B4J3, Q16531
9	GO:0000380	alternative mRNA splicing, via spliceosome	2	P38159, Q9Y2W1
9	GO:0006734	NADH metabolic process	2	P06733, V9HWF4
9	GO:0061718	glucose catabolic process to pyruvate	2	P06733, V9HWF4
10	GO:0000209	protein polyubiquitination	2	L8B4J3, P25786
10	GO:0006513	protein monoubiquitination	2	L8B4J3, Q16531
2	GO:0007610	behavior	1	Q8WXX5
3	GO:0032259	methylation	1	O14744
3	GO:0035821	modification of morphology or physiology of other organism	1	Q14974
3	GO:0048589	developmental growth	1	Q9NQC3
3	GO:0044089	positive regulation of cellular component biogenesis	1	Q16531
3	GO:0051703	intraspecies interaction between organisms	1	Q8WXX5
3	GO:0032846	positive regulation of homeostatic process	1	Q99832
3	GO:1904874	positive regulation of telomerase RNA localization to Cajal body	1	Q99832
3	GO:0051321	meiotic cell cycle	1	P17066
3	GO:0051051	negative regulation of transport	1	P17066
3	GO:0019953	sexual reproduction	1	P17066
3	GO:0045321	leukocyte activation	1	P14174
3	GO:0042753	positive regulation of circadian rhythm	1	Q9Y2W1
3	GO:1903046	meiotic cell cycle process	1	P17066
3	GO:0048646	anatomical structure formation involved in morphogenesis	1	P19338
3	GO:0051705	multi-organism behavior	1	Q8WXX5
3	GO:0015976	carbon utilization	1	V9HWF4
3	GO:0044703	multi-organism reproductive process	1	P17066
3	GO:0044406	adhesion of symbiont to host	1	Q2VPJ6
3	GO:0002262	myeloid cell homeostasis	1	P39019
3	GO:0051094	positive regulation of developmental process	1	G3XAM7
3	GO:0052192	movement in environment of other organism involved in symbiotic interaction	1	Q16531
3	GO:0040017	positive regulation of locomotion	1	Q16531
3	GO:0048609	multicellular organismal reproductive process	1	P17066
3	GO:0032504	multicellular organism reproduction	1	P17066
3	GO:0030155	regulation of cell adhesion	1	P62136
3	GO:0002520	immune system development	1	P39019
4	GO:1903532	positive regulation of secretion by cell	1	P14174
4	GO:0034330	cell junction organization	1	G3XAM7
4	GO:0002832	negative regulation of response to biotic stimulus	1	Q53SS8
4	GO:0097194	execution phase of apoptosis	1	Q14974
4	GO:0007093	mitotic cell cycle checkpoint	1	L8B4J3
4	GO:0035176	social behavior	1	Q8WXX5
4	GO:0009582	detection of abiotic stimulus	1	P50148
4	GO:0060265	positive regulation of respiratory burst involved in inflammatory response	1	P39019
4	GO:1901977	negative regulation of cell cycle checkpoint	1	B4DX78
4	GO:0007051	spindle organization	1	Q14974
4	GO:0007602	phototransduction	1	P50148
4	GO:0060264	regulation of respiratory burst involved in inflammatory response	1	P39019
4	GO:0048144	fibroblast proliferation	1	P14174
4	GO:0001525	angiogenesis	1	P19338
4	GO:0032103	positive regulation of response to external stimulus	1	P39019
4	GO:0009755	hormone-mediated signaling pathway	1	Q9Y2W1
4	GO:0016458	gene silencing	1	B5MDF5
4	GO:0051817	modification of morphology or physiology of other organism involved in symbiotic interaction	1	Q14974
4	GO:0051238	sequestering of metal ion	1	Q02790
4	GO:1901030	positive regulation of mitochondrial outer membrane permeabilization involved in apoptotic signaling pathway	1	P27348
4	GO:0007126	meiotic nuclear division	1	P17066
4	GO:0044262	cellular carbohydrate metabolic process	1	L8B4J3
4	GO:0031668	cellular response to extracellular stimulus	1	P17066
4	GO:0032886	regulation of microtubule-based process	1	Q02790
4	GO:0051305	chromosome movement towards spindle pole	1	Q14974
4	GO:0060263	regulation of respiratory burst	1	P39019
4	GO:1904816	positive regulation of protein localization to chromosome, telomeric region	1	Q99832
4	GO:0048857	neural nucleus development	1	P27348
4	GO:0052126	movement in host environment	1	Q16531
4	GO:0002532	production of molecular mediator involved in inflammatory response	1	P39019
4	GO:0043254	regulation of protein complex assembly	1	Q16531
4	GO:0022900	electron transport chain	1	A0A024R745
4	GO:0044068	modulation by symbiont of host cellular process	1	Q14974
4	GO:0031334	positive regulation of protein complex assembly	1	Q16531
4	GO:0072395	signal transduction involved in cell cycle checkpoint	1	L8B4J3
4	GO:0090287	regulation of cellular response to growth factor stimulus	1	L8B4J3
4	GO:0060267	positive regulation of respiratory burst	1	P39019
4	GO:0090288	negative regulation of cellular response to growth factor stimulus	1	L8B4J3
4	GO:0035966	response to topologically incorrect protein	1	P17066
4	GO:0046883	regulation of hormone secretion	1	P29966
4	GO:1902186	regulation of viral release from host cell	1	Q16531
4	GO:0051047	positive regulation of secretion	1	P14174
4	GO:0002696	positive regulation of leukocyte activation	1	P14174
4	GO:0051651	maintenance of location in cell	1	P27348
4	GO:0097529	myeloid leukocyte migration	1	P39019
4	GO:0050865	regulation of cell activation	1	P14174
4	GO:0050777	negative regulation of immune response	1	P39019
4	GO:0071559	response to transforming growth factor beta	1	L8B4J3
4	GO:1903831	signal transduction involved in cellular response to ammonium ion	1	P50148
4	GO:0032206	positive regulation of telomere maintenance	1	Q99832
4	GO:0000422	mitophagy	1	V9HWF4
4	GO:0070849	response to epidermal growth factor	1	P68104
4	GO:0045185	maintenance of protein location	1	P27348
4	GO:0051272	positive regulation of cellular component movement	1	P39019
4	GO:0002679	respiratory burst involved in defense response	1	P39019
4	GO:0044650	adhesion of symbiont to host cell	1	Q2VPJ6
4	GO:0044255	cellular lipid metabolic process	1	P14174
4	GO:0030901	midbrain development	1	P27348
4	GO:0010506	regulation of autophagy	1	V9HWF4
4	GO:0048534	hematopoietic or lymphoid organ development	1	P39019
4	GO:0007276	gamete generation	1	P17066
4	GO:2001057	reactive nitrogen species metabolic process	1	Q2VPJ6
4	GO:0034975	protein folding in endoplasmic reticulum	1	P27824
4	GO:0045834	positive regulation of lipid metabolic process	1	P68104
4	GO:0032388	positive regulation of intracellular transport	1	P17066
4	GO:0090342	regulation of cell aging	1	P14174
4	GO:0090066	regulation of anatomical structure size	1	Q9NQC3
4	GO:0034637	cellular carbohydrate biosynthetic process	1	L8B4J3
4	GO:0010508	positive regulation of autophagy	1	V9HWF4
4	GO:0051301	cell division	1	Q8IWP6
4	GO:0042594	response to starvation	1	P17066
4	GO:0001818	negative regulation of cytokine production	1	L8B4J3
4	GO:0075522	IRES-dependent viral translational initiation	1	Q53SS8
4	GO:0039694	viral RNA genome replication	1	Q53SS8
4	GO:1901568	fatty acid derivative metabolic process	1	P14174
4	GO:0051702	interaction with symbiont	1	Q16531
4	GO:0032409	regulation of transporter activity	1	P27348
4	GO:0051282	regulation of sequestering of calcium ion	1	Q02790
4	GO:2000021	regulation of ion homeostasis	1	Q02790
4	GO:0038034	signal transduction in absence of ligand	1	P17066
4	GO:1905477	positive regulation of protein localization to membrane	1	P27348
4	GO:2000145	regulation of cell motility	1	Q9NQC3
4	GO:0007568	aging	1	P14174
4	GO:0043414	macromolecule methylation	1	O14744
4	GO:0003012	muscle system process	1	J3QRS3
4	GO:0090344	negative regulation of cell aging	1	P14174
4	GO:0060268	negative regulation of respiratory burst	1	P39019
4	GO:0002699	positive regulation of immune effector process	1	P39019
4	GO:0070482	response to oxygen levels	1	L8B4J3
4	GO:0045596	negative regulation of cell differentiation	1	Q9NQC3
4	GO:0008284	positive regulation of cell proliferation	1	P14174
4	GO:0045597	positive regulation of cell differentiation	1	G3XAM7
4	GO:0030595	leukocyte chemotaxis	1	P39019
4	GO:0098813	nuclear chromosome segregation	1	Q14974
4	GO:0048514	blood vessel morphogenesis	1	P19338
4	GO:1904851	positive regulation of establishment of protein localization to telomere	1	Q99832
4	GO:0048588	developmental cell growth	1	Q9NQC3
4	GO:0030968	endoplasmic reticulum unfolded protein response	1	P17066
4	GO:0090316	positive regulation of intracellular protein transport	1	P17066
4	GO:0001666	response to hypoxia	1	L8B4J3
4	GO:0060266	negative regulation of respiratory burst involved in inflammatory response	1	P39019
4	GO:1902188	positive regulation of viral release from host cell	1	Q16531
4	GO:0051341	regulation of oxidoreductase activity	1	Q2VPJ6
4	GO:0090068	positive regulation of cell cycle process	1	L8B4J3
4	GO:0061077	chaperone-mediated protein folding	1	Q02790
4	GO:1901029	negative regulation of mitochondrial outer membrane permeabilization involved in apoptotic signaling pathway	1	P17066
4	GO:0033002	muscle cell proliferation	1	P13010
4	GO:0060560	developmental growth involved in morphogenesis	1	Q9NQC3
4	GO:0001568	blood vessel development	1	P19338
4	GO:0050867	positive regulation of cell activation	1	P14174
4	GO:0048640	negative regulation of developmental growth	1	Q9NQC3
4	GO:0009581	detection of external stimulus	1	P50148
4	GO:0046649	lymphocyte activation	1	P14174
4	GO:0071674	mononuclear cell migration	1	P39019
4	GO:1901976	regulation of cell cycle checkpoint	1	B4DX78
4	GO:0072593	reactive oxygen species metabolic process	1	Q2VPJ6
4	GO:1904872	regulation of telomerase RNA localization to Cajal body	1	Q99832
4	GO:0010817	regulation of hormone levels	1	P29966
4	GO:0034101	erythrocyte homeostasis	1	P39019
4	GO:0002433	immune response-regulating cell surface receptor signaling pathway involved in phagocytosis	1	Q2VPJ6
4	GO:0051961	negative regulation of nervous system development	1	Q9NQC3
4	GO:0070661	leukocyte proliferation	1	P14174
4	GO:1900182	positive regulation of protein localization to nucleus	1	Q99832
4	GO:0008285	negative regulation of cell proliferation	1	P0C0S8
4	GO:0045454	cell redox homeostasis	1	O95881
4	GO:0070426	positive regulation of nucleotide-binding oligomerization domain containing signaling pathway	1	P17066
4	GO:0090083	regulation of inclusion body assembly	1	P17066
4	GO:1903409	reactive oxygen species biosynthetic process	1	Q2VPJ6
4	GO:0007507	heart development	1	J3QRS3
4	GO:0048638	regulation of developmental growth	1	Q9NQC3
4	GO:0032535	regulation of cellular component size	1	Q9NQC3
4	GO:0071496	cellular response to external stimulus	1	P17066
4	GO:0007059	chromosome segregation	1	Q14974
4	GO:0060760	positive regulation of response to cytokine stimulus	1	P17066
4	GO:0051653	spindle localization	1	Q14974
4	GO:0045730	respiratory burst	1	P39019
4	GO:0002694	regulation of leukocyte activation	1	P14174
5	GO:0072384	organelle transport along microtubule	1	L8B4J3
5	GO:0022898	regulation of transmembrane transporter activity	1	P27348
5	GO:0019076	viral release from host cell	1	Q16531
5	GO:0051654	establishment of mitochondrion localization	1	L8B4J3
5	GO:0006293	nucleotide-excision repair, preincision complex stabilization	1	Q16531
5	GO:0070507	regulation of microtubule cytoskeleton organization	1	Q02790
5	GO:0032069	regulation of nuclease activity	1	P17066
5	GO:0032677	regulation of interleukin-8 production	1	P17066
5	GO:0005977	glycogen metabolic process	1	L8B4J3
5	GO:1904430	negative regulation of t-circle formation	1	P13010
5	GO:0032637	interleukin-8 production	1	P17066
5	GO:0090087	regulation of peptide transport	1	P29966
5	GO:0031047	gene silencing by RNA	1	B5MDF5
5	GO:1901185	negative regulation of ERBB signaling pathway	1	L8B4J3
5	GO:0043401	steroid hormone mediated signaling pathway	1	Q9Y2W1
5	GO:0050000	chromosome localization	1	Q14974
5	GO:1901184	regulation of ERBB signaling pathway	1	L8B4J3
5	GO:0032481	positive regulation of type I interferon production	1	P13010
5	GO:0042113	B cell activation	1	P14174
5	GO:1900101	regulation of endoplasmic reticulum unfolded protein response	1	P17066
5	GO:0030518	intracellular steroid hormone receptor signaling pathway	1	Q9Y2W1
5	GO:1904923	regulation of mitophagy in response to mitochondrial depolarization	1	V9HWF4
5	GO:0019054	modulation by virus of host process	1	Q14974
5	GO:0051646	mitochondrion localization	1	L8B4J3
5	GO:0070663	regulation of leukocyte proliferation	1	P14174
5	GO:0051099	positive regulation of binding	1	B5MDF5
5	GO:2000001	regulation of DNA damage checkpoint	1	B4DX78
5	GO:0071680	response to indole-3-methanol	1	G3XAM7
5	GO:0006921	cellular component disassembly involved in execution phase of apoptosis	1	Q14974
5	GO:0031497	chromatin assembly	1	Q92522
5	GO:1904358	positive regulation of telomere maintenance via telomere lengthening	1	Q99832
5	GO:0044264	cellular polysaccharide metabolic process	1	L8B4J3
5	GO:0032480	negative regulation of type I interferon production	1	L8B4J3
5	GO:0048308	organelle inheritance	1	P27348
5	GO:0042692	muscle cell differentiation	1	G3XAM7
5	GO:0009914	hormone transport	1	P29966
5	GO:0048145	regulation of fibroblast proliferation	1	P14174
5	GO:1902904	negative regulation of supramolecular fiber organization	1	P17066
5	GO:0090136	epithelial cell-cell adhesion	1	G3XAM7
5	GO:0019042	viral latency	1	P13010
5	GO:0019043	establishment of viral latency	1	P13010
5	GO:0007219	Notch signaling pathway	1	L8B4J3
5	GO:0051147	regulation of muscle cell differentiation	1	G3XAM7
5	GO:0007079	mitotic chromosome movement towards spindle pole	1	Q14974
5	GO:0016239	positive regulation of macroautophagy	1	V9HWF4
5	GO:0031109	microtubule polymerization or depolymerization	1	Q02790
5	GO:0051293	establishment of spindle localization	1	Q14974
5	GO:0050727	regulation of inflammatory response	1	P39019
5	GO:0030517	negative regulation of axon extension	1	Q9NQC3
5	GO:0007200	phospholipase C-activating G-protein coupled receptor signaling pathway	1	P50148
5	GO:0030097	hemopoiesis	1	P39019
5	GO:0042118	endothelial cell activation	1	O14744
5	GO:0050729	positive regulation of inflammatory response	1	P39019
5	GO:0007080	mitotic metaphase plate congression	1	Q14974
5	GO:0095500	acetylcholine receptor signaling pathway	1	P50148
5	GO:1902230	negative regulation of intrinsic apoptotic signaling pathway in response to DNA damage	1	P14174
5	GO:0005976	polysaccharide metabolic process	1	L8B4J3
5	GO:0007213	G-protein coupled acetylcholine receptor signaling pathway	1	P50148
5	GO:0006986	response to unfolded protein	1	P17066
5	GO:1904871	positive regulation of protein localization to Cajal body	1	Q99832
5	GO:0006521	regulation of cellular amino acid metabolic process	1	P25786
5	GO:0007569	cell aging	1	P14174
5	GO:0048545	response to steroid hormone	1	Q9Y2W1
5	GO:1900103	positive regulation of endoplasmic reticulum unfolded protein response	1	P17066
5	GO:0051648	vesicle localization	1	E9PDF6
5	GO:0035890	exit from host	1	Q16531
5	GO:0072401	signal transduction involved in DNA integrity checkpoint	1	L8B4J3
5	GO:0051303	establishment of chromosome localization	1	Q14974
5	GO:0009583	detection of light stimulus	1	P50148
5	GO:0090151	establishment of protein localization to mitochondrial membrane	1	Q2VPJ6
5	GO:0097191	extrinsic apoptotic signaling pathway	1	P17066
5	GO:0032507	maintenance of protein location in cell	1	P27348
5	GO:0031498	chromatin disassembly	1	P0C0S8
5	GO:0090092	regulation of transmembrane receptor protein serine/threonine kinase signaling pathway	1	L8B4J3
5	GO:0044003	modification by symbiont of host morphology or physiology	1	Q14974
5	GO:0019048	modulation by virus of host morphology or physiology	1	Q14974
5	GO:0033750	ribosome localization	1	B5MDF5
5	GO:0007029	endoplasmic reticulum organization	1	Q9NQC3
5	GO:0050714	positive regulation of protein secretion	1	P14174
5	GO:0048660	regulation of smooth muscle cell proliferation	1	P13010
5	GO:1901661	quinone metabolic process	1	A0A024R745
5	GO:0048232	male gamete generation	1	P17066
5	GO:0010939	regulation of necrotic cell death	1	L8B4J3
5	GO:0070841	inclusion body assembly	1	P17066
5	GO:0090276	regulation of peptide hormone secretion	1	P29966
5	GO:0006909	phagocytosis	1	Q2VPJ6
5	GO:0070997	neuron death	1	L8B4J3
5	GO:1903599	positive regulation of mitophagy	1	V9HWF4
5	GO:0090084	negative regulation of inclusion body assembly	1	P17066
5	GO:1900740	positive regulation of protein insertion into mitochondrial membrane involved in apoptotic signaling pathway	1	P27348
5	GO:0071787	endoplasmic reticulum tubular network assembly	1	Q9NQC3
5	GO:0002536	respiratory burst involved in inflammatory response	1	P39019
5	GO:0033238	regulation of cellular amine metabolic process	1	P25786
5	GO:1901137	carbohydrate derivative biosynthetic process	1	P48047
5	GO:1901659	glycosyl compound biosynthetic process	1	P48047
5	GO:1903008	organelle disassembly	1	V9HWF4
5	GO:0046719	regulation by virus of viral protein levels in host cell	1	Q16531
5	GO:0050768	negative regulation of neurogenesis	1	Q9NQC3
5	GO:0007088	regulation of mitotic nuclear division	1	O14744
5	GO:0098780	response to mitochondrial depolarisation	1	V9HWF4
5	GO:0006954	inflammatory response	1	P39019
5	GO:0051310	metaphase plate congression	1	Q14974
5	GO:0090670	RNA localization to Cajal body	1	Q99832
5	GO:0051205	protein insertion into membrane	1	P27348
5	GO:0035967	cellular response to topologically incorrect protein	1	P17066
5	GO:1901988	negative regulation of cell cycle phase transition	1	L8B4J3
5	GO:0001961	positive regulation of cytokine-mediated signaling pathway	1	P17066
5	GO:0042181	ketone biosynthetic process	1	A0A024R745
5	GO:0023061	signal release	1	P29966
5	GO:0010771	negative regulation of cell morphogenesis involved in differentiation	1	Q9NQC3
5	GO:0060359	response to ammonium ion	1	P50148
5	GO:0010565	regulation of cellular ketone metabolic process	1	P25786
5	GO:0001836	release of cytochrome c from mitochondria	1	P27348
5	GO:0001844	protein insertion into mitochondrial membrane involved in apoptotic signaling pathway	1	P27348
5	GO:1901214	regulation of neuron death	1	L8B4J3
5	GO:0031667	response to nutrient levels	1	P17066
5	GO:0099111	microtubule-based transport	1	L8B4J3
5	GO:0034643	establishment of mitochondrion localization, microtubule-mediated	1	L8B4J3
5	GO:0006119	oxidative phosphorylation	1	A0A024R745
5	GO:0002183	cytoplasmic translational initiation	1	Q53SS8
5	GO:0016241	regulation of macroautophagy	1	V9HWF4
5	GO:0009267	cellular response to starvation	1	P17066
5	GO:0006936	muscle contraction	1	J3QRS3
5	GO:0090168	Golgi reassembly	1	P27348
5	GO:0090101	negative regulation of transmembrane receptor protein serine/threonine kinase signaling pathway	1	L8B4J3
5	GO:0000423	macromitophagy	1	V9HWF4
5	GO:1901570	fatty acid derivative biosynthetic process	1	P14174
5	GO:0045930	negative regulation of mitotic cell cycle	1	L8B4J3
5	GO:0000070	mitotic sister chromatid segregation	1	Q14974
5	GO:0033753	establishment of ribosome localization	1	B5MDF5
5	GO:1903844	regulation of cellular response to transforming growth factor beta stimulus	1	L8B4J3
5	GO:0051251	positive regulation of lymphocyte activation	1	P14174
5	GO:2000002	negative regulation of DNA damage checkpoint	1	B4DX78
5	GO:0006809	nitric oxide biosynthetic process	1	Q2VPJ6
5	GO:0007264	small GTPase mediated signal transduction	1	Q14974
5	GO:2000377	regulation of reactive oxygen species metabolic process	1	Q2VPJ6
5	GO:1901186	positive regulation of ERBB signaling pathway	1	L8B4J3
5	GO:0030334	regulation of cell migration	1	Q9NQC3
5	GO:0070265	necrotic cell death	1	L8B4J3
5	GO:0071157	negative regulation of cell cycle arrest	1	P14174
5	GO:0051683	establishment of Golgi localization	1	P27348
5	GO:0050687	negative regulation of defense response to virus	1	Q53SS8
5	GO:1903955	positive regulation of protein targeting to mitochondrion	1	P17066
5	GO:0072659	protein localization to plasma membrane	1	O15020
5	GO:1903426	regulation of reactive oxygen species biosynthetic process	1	Q2VPJ6
5	GO:0051204	protein insertion into mitochondrial membrane	1	P27348
5	GO:0090407	organophosphate biosynthetic process	1	P48047
5	GO:0034249	negative regulation of cellular amide metabolic process	1	B4DT28
5	GO:0033993	response to lipid	1	Q9Y2W1
5	GO:1990138	neuron projection extension	1	Q9NQC3
5	GO:0051149	positive regulation of muscle cell differentiation	1	G3XAM7
5	GO:0050707	regulation of cytokine secretion	1	P14174
5	GO:0045428	regulation of nitric oxide biosynthetic process	1	Q2VPJ6
5	GO:0043434	response to peptide hormone	1	O14654
5	GO:0032768	regulation of monooxygenase activity	1	Q2VPJ6
5	GO:0006479	protein methylation	1	O14744
5	GO:0034329	cell junction assembly	1	G3XAM7
5	GO:0019062	virion attachment to host cell	1	Q2VPJ6
5	GO:0044843	cell cycle G1/S phase transition	1	L8B4J3
5	GO:0097305	response to alcohol	1	G3XAM7
5	GO:0006446	regulation of translational initiation	1	A0A024R5S5
5	GO:0019068	virion assembly	1	L8B4J3
5	GO:0001508	action potential	1	P27348
5	GO:0042430	indole-containing compound metabolic process	1	P06733
5	GO:0006690	icosanoid metabolic process	1	P14174
5	GO:0072413	signal transduction involved in mitotic cell cycle checkpoint	1	L8B4J3
5	GO:0051225	spindle assembly	1	Q14974
5	GO:1902850	microtubule cytoskeleton organization involved in mitosis	1	Q14974
5	GO:0022604	regulation of cell morphogenesis	1	Q9NQC3
5	GO:0061387	regulation of extent of cell growth	1	Q9NQC3
5	GO:0006112	energy reserve metabolic process	1	L8B4J3
5	GO:0030953	astral microtubule organization	1	Q14974
5	GO:0000819	sister chromatid segregation	1	Q14974
5	GO:1904357	negative regulation of telomere maintenance via telomere lengthening	1	G3V4C1
5	GO:0040001	establishment of mitotic spindle localization	1	Q14974
5	GO:0051208	sequestering of calcium ion	1	Q02790
5	GO:0007140	male meiosis	1	P17066
5	GO:0071456	cellular response to hypoxia	1	L8B4J3
5	GO:1901652	response to peptide	1	O14654
5	GO:1905144	response to acetylcholine	1	P50148
5	GO:0007034	vacuolar transport	1	P17066
5	GO:0071364	cellular response to epidermal growth factor stimulus	1	P68104
5	GO:0038096	Fc-gamma receptor signaling pathway involved in phagocytosis	1	Q2VPJ6
5	GO:0042177	negative regulation of protein catabolic process	1	Q2VPJ6
5	GO:0071158	positive regulation of cell cycle arrest	1	L8B4J3
5	GO:0031345	negative regulation of cell projection organization	1	Q9NQC3
5	GO:1903146	regulation of mitophagy	1	V9HWF4
5	GO:0045333	cellular respiration	1	A0A024R745
5	GO:0051645	Golgi localization	1	P27348
5	GO:0030218	erythrocyte differentiation	1	P39019
5	GO:0090257	regulation of muscle system process	1	J3QRS3
5	GO:0036293	response to decreased oxygen levels	1	L8B4J3
5	GO:0016197	endosomal transport	1	L8B4J3
5	GO:0048146	positive regulation of fibroblast proliferation	1	P14174
5	GO:0010721	negative regulation of cell development	1	Q9NQC3
5	GO:0010737	protein kinase A signaling	1	P14174
5	GO:0032757	positive regulation of interleukin-8 production	1	P17066
5	GO:0007009	plasma membrane organization	1	O15020
5	GO:0050715	positive regulation of cytokine secretion	1	P14174
5	GO:0055082	cellular chemical homeostasis	1	Q02790
5	GO:0045745	positive regulation of G-protein coupled receptor protein signaling pathway	1	O14744
5	GO:0046726	positive regulation by virus of viral protein levels in host cell	1	Q16531
5	GO:0051881	regulation of mitochondrial membrane potential	1	L8B4J3
5	GO:0010286	heat acclimation	1	P17066
5	GO:0032075	positive regulation of nuclease activity	1	P17066
5	GO:0008610	lipid biosynthetic process	1	P14174
5	GO:0008652	cellular amino acid biosynthetic process	1	P06733
5	GO:0090218	positive regulation of lipid kinase activity	1	P68104
5	GO:0097031	mitochondrial respiratory chain complex I biogenesis	1	A0A024R745
5	GO:0090672	telomerase RNA localization	1	Q99832
5	GO:0007052	mitotic spindle organization	1	Q14974
5	GO:0043393	regulation of protein binding	1	B5MDF5
5	GO:0031122	cytoplasmic microtubule organization	1	Q14974
5	GO:0002548	monocyte chemotaxis	1	P39019
5	GO:0070665	positive regulation of leukocyte proliferation	1	P14174
5	GO:1904925	positive regulation of mitophagy in response to mitochondrial depolarization	1	V9HWF4
5	GO:0071560	cellular response to transforming growth factor beta stimulus	1	L8B4J3
5	GO:0051054	positive regulation of DNA metabolic process	1	Q99832
5	GO:0044774	mitotic DNA integrity checkpoint	1	L8B4J3
5	GO:0031669	cellular response to nutrient levels	1	P17066
5	GO:0043588	skin development	1	P27348
5	GO:0033692	cellular polysaccharide biosynthetic process	1	L8B4J3
5	GO:0046209	nitric oxide metabolic process	1	Q2VPJ6
5	GO:0045824	negative regulation of innate immune response	1	P39019
5	GO:0051100	negative regulation of binding	1	P62136
5	GO:0007249	I-kappaB kinase/NF-kappaB signaling	1	L8B4J3
5	GO:0070434	positive regulation of nucleotide-binding oligomerization domain containing 2 signaling pathway	1	P17066
5	GO:1902903	regulation of supramolecular fiber organization	1	P17066
5	GO:0022904	respiratory electron transport chain	1	A0A024R745
5	GO:1901099	negative regulation of signal transduction in absence of ligand	1	P17066
5	GO:0001944	vasculature development	1	P19338
5	GO:0019081	viral translation	1	Q53SS8
5	GO:0032943	mononuclear cell proliferation	1	P14174
5	GO:0050728	negative regulation of inflammatory response	1	P39019
5	GO:0045744	negative regulation of G-protein coupled receptor protein signaling pathway	1	P27348
5	GO:0006338	chromatin remodeling	1	G3V4C1
5	GO:0048659	smooth muscle cell proliferation	1	P13010
5	GO:0021762	substantia nigra development	1	P27348
5	GO:0034109	homotypic cell-cell adhesion	1	J3QRS3
5	GO:0051188	cofactor biosynthetic process	1	A0A024R745
5	GO:1903845	negative regulation of cellular response to transforming growth factor beta stimulus	1	L8B4J3
5	GO:0051249	regulation of lymphocyte activation	1	P14174
5	GO:0044819	mitotic G1/S transition checkpoint	1	L8B4J3
5	GO:0072358	cardiovascular system development	1	P19338
5	GO:0046651	lymphocyte proliferation	1	P14174
5	GO:0045216	cell-cell junction organization	1	G3XAM7
5	GO:0036498	IRE1-mediated unfolded protein response	1	P17066
5	GO:1904429	regulation of t-circle formation	1	P13010
5	GO:0060326	cell chemotaxis	1	P39019
5	GO:0071453	cellular response to oxygen levels	1	L8B4J3
5	GO:0050663	cytokine secretion	1	P14174
5	GO:0030516	regulation of axon extension	1	Q9NQC3
5	GO:0043518	negative regulation of DNA damage response, signal transduction by p53 class mediator	1	P14174
5	GO:0031098	stress-activated protein kinase signaling cascade	1	L8B4J3
5	GO:0008361	regulation of cell size	1	Q9NQC3
5	GO:0001764	neuron migration	1	Q8IWP6
5	GO:0006631	fatty acid metabolic process	1	P14174
5	GO:1901293	nucleoside phosphate biosynthetic process	1	P48047
5	GO:0048872	homeostasis of number of cells	1	P39019
5	GO:0097192	extrinsic apoptotic signaling pathway in absence of ligand	1	P17066
5	GO:0010212	response to ionizing radiation	1	P13010
5	GO:0043620	regulation of DNA-templated transcription in response to stress	1	L8B4J3
6	GO:0043087	regulation of GTPase activity	1	O15020
6	GO:1901991	negative regulation of mitotic cell cycle phase transition	1	L8B4J3
6	GO:0009073	aromatic amino acid family biosynthetic process	1	P06733
6	GO:0010970	transport along microtubule	1	L8B4J3
6	GO:0006586	indolalkylamine metabolic process	1	P06733
6	GO:0010823	negative regulation of mitochondrion organization	1	P17066
6	GO:0050801	ion homeostasis	1	Q02790
6	GO:0070555	response to interleukin-1	1	P38159
6	GO:0036294	cellular response to decreased oxygen levels	1	L8B4J3
6	GO:0040029	regulation of gene expression, epigenetic	1	O75533
6	GO:2001236	regulation of extrinsic apoptotic signaling pathway	1	P17066
6	GO:0006999	nuclear pore organization	1	Q9NQC3
6	GO:1902229	regulation of intrinsic apoptotic signaling pathway in response to DNA damage	1	P14174
6	GO:0071383	cellular response to steroid hormone stimulus	1	Q9Y2W1
6	GO:0061013	regulation of mRNA catabolic process	1	B1ANR0
6	GO:0070370	cellular heat acclimation	1	P17066
6	GO:0051783	regulation of nuclear division	1	O14744
6	GO:1900739	regulation of protein insertion into mitochondrial membrane involved in apoptotic signaling pathway	1	P27348
6	GO:0044743	protein transmembrane import into intracellular organelle	1	Q2VPJ6
6	GO:0009163	nucleoside biosynthetic process	1	P48047
6	GO:0042435	indole-containing compound biosynthetic process	1	P06733
6	GO:0032986	protein-DNA complex disassembly	1	P0C0S8
6	GO:0007179	transforming growth factor beta receptor signaling pathway	1	L8B4J3
6	GO:0032981	mitochondrial respiratory chain complex I assembly	1	A0A024R745
6	GO:0006308	DNA catabolic process	1	Q14974
6	GO:0007283	spermatogenesis	1	P17066
6	GO:0010739	positive regulation of protein kinase A signaling	1	P14174
6	GO:0009108	coenzyme biosynthetic process	1	A0A024R745
6	GO:0072422	signal transduction involved in DNA damage checkpoint	1	L8B4J3
6	GO:0032944	regulation of mononuclear cell proliferation	1	P14174
6	GO:0006297	nucleotide-excision repair, DNA gap filling	1	L8B4J3
6	GO:0032946	positive regulation of mononuclear cell proliferation	1	P14174
6	GO:0043044	ATP-dependent chromatin remodeling	1	G3V4C1
6	GO:0051493	regulation of cytoskeleton organization	1	Q02790
6	GO:1901524	regulation of macromitophagy	1	V9HWF4
6	GO:0000959	mitochondrial RNA metabolic process	1	P52815
6	GO:0042590	antigen processing and presentation of exogenous peptide antigen via MHC class I	1	P25786
6	GO:0046822	regulation of nucleocytoplasmic transport	1	P50148
6	GO:0060159	regulation of dopamine receptor signaling pathway	1	O14744
6	GO:0030969	mRNA splicing via endonucleolytic cleavage and ligation involved in unfolded protein response	1	P17066
6	GO:0035891	exit from host cell	1	Q16531
6	GO:0030855	epithelial cell differentiation	1	V9HWF4
6	GO:1903265	positive regulation of tumor necrosis factor-mediated signaling pathway	1	P17066
6	GO:1905475	regulation of protein localization to membrane	1	P27348
6	GO:2000279	negative regulation of DNA biosynthetic process	1	G3V4C1
6	GO:0072522	purine-containing compound biosynthetic process	1	P48047
6	GO:0090002	establishment of protein localization to plasma membrane	1	O15020
6	GO:0065002	intracellular protein transmembrane transport	1	Q2VPJ6
6	GO:0051220	cytoplasmic sequestering of protein	1	P27348
6	GO:0002431	Fc receptor mediated stimulatory signaling pathway	1	Q2VPJ6
6	GO:0043122	regulation of I-kappaB kinase/NF-kappaB signaling	1	L8B4J3
6	GO:0010501	RNA secondary structure unwinding	1	B4DX78
6	GO:0042255	ribosome assembly	1	P39019
6	GO:0044783	G1 DNA damage checkpoint	1	L8B4J3
6	GO:0016571	histone methylation	1	O14744
6	GO:1904589	regulation of protein import	1	P50148
6	GO:1901663	quinone biosynthetic process	1	A0A024R745
6	GO:0017015	regulation of transforming growth factor beta receptor signaling pathway	1	L8B4J3
6	GO:0006576	cellular biogenic amine metabolic process	1	P06733
6	GO:0009584	detection of visible light	1	P50148
6	GO:0070424	regulation of nucleotide-binding oligomerization domain containing signaling pathway	1	P17066
6	GO:0097306	cellular response to alcohol	1	G3XAM7
6	GO:0000054	ribosomal subunit export from nucleus	1	B5MDF5
6	GO:1905145	cellular response to acetylcholine	1	P50148
6	GO:0033119	negative regulation of RNA splicing	1	P62277
6	GO:0033108	mitochondrial respiratory chain complex assembly	1	A0A024R745
6	GO:0031571	mitotic G1 DNA damage checkpoint	1	L8B4J3
6	GO:0060191	regulation of lipase activity	1	P50148
6	GO:0017148	negative regulation of translation	1	B4DT28
6	GO:0050871	positive regulation of B cell activation	1	P14174
6	GO:2001237	negative regulation of extrinsic apoptotic signaling pathway	1	P17066
6	GO:2001252	positive regulation of chromosome organization	1	Q99832
6	GO:0007043	cell-cell junction assembly	1	G3XAM7
6	GO:1902166	negative regulation of intrinsic apoptotic signaling pathway in response to DNA damage by p53 class mediator	1	P14174
6	GO:1901798	positive regulation of signal transduction by p53 class mediator	1	L8B4J3
6	GO:0047497	mitochondrion transport along microtubule	1	L8B4J3
6	GO:0071427	mRNA-containing ribonucleoprotein complex export from nucleus	1	B4DX78
6	GO:0030490	maturation of SSU-rRNA	1	P39019
6	GO:0070527	platelet aggregation	1	J3QRS3
6	GO:0006310	DNA recombination	1	P13010
6	GO:0039703	RNA replication	1	Q53SS8
6	GO:0006611	protein export from nucleus	1	B5MDF5
6	GO:2000573	positive regulation of DNA biosynthetic process	1	Q99832
6	GO:0051028	mRNA transport	1	B4DX78
6	GO:0050670	regulation of lymphocyte proliferation	1	P14174
6	GO:0009124	nucleoside monophosphate biosynthetic process	1	P48047
6	GO:0009250	glucan biosynthetic process	1	L8B4J3
6	GO:0006337	nucleosome disassembly	1	P0C0S8
6	GO:0042058	regulation of epidermal growth factor receptor signaling pathway	1	L8B4J3
6	GO:0006120	mitochondrial electron transport, NADH to ubiquinone	1	A0A024R745
6	GO:0009309	amine biosynthetic process	1	P06733
6	GO:0007041	lysosomal transport	1	P17066
6	GO:1903363	negative regulation of cellular protein catabolic process	1	Q2VPJ6
6	GO:0071242	cellular response to ammonium ion	1	P50148
6	GO:0051403	stress-activated MAPK cascade	1	L8B4J3
6	GO:0043550	regulation of lipid kinase activity	1	P68104
6	GO:0034620	cellular response to unfolded protein	1	P17066
6	GO:0090161	Golgi ribbon formation	1	O14744
6	GO:1901526	positive regulation of macromitophagy	1	V9HWF4
6	GO:0072666	establishment of protein localization to vacuole	1	P17066
6	GO:0071375	cellular response to peptide hormone stimulus	1	O14654
6	GO:0002190	cap-independent translational initiation	1	Q53SS8
6	GO:1903312	negative regulation of mRNA metabolic process	1	B1ANR0
6	GO:0006406	mRNA export from nucleus	1	B4DX78
6	GO:0070371	ERK1 and ERK2 cascade	1	P14174
6	GO:0050771	negative regulation of axonogenesis	1	Q9NQC3
6	GO:0006568	tryptophan metabolic process	1	P06733
6	GO:0044042	glucan metabolic process	1	L8B4J3
6	GO:0006334	nucleosome assembly	1	Q92522
6	GO:0052547	regulation of peptidase activity	1	P27348
6	GO:0010977	negative regulation of neuron projection development	1	Q9NQC3
6	GO:0060700	regulation of ribonuclease activity	1	P17066
6	GO:0030099	myeloid cell differentiation	1	P39019
6	GO:0006937	regulation of muscle contraction	1	J3QRS3
6	GO:0043462	regulation of ATPase activity	1	Q8WXX5
6	GO:0050796	regulation of insulin secretion	1	P29966
6	GO:1902403	signal transduction involved in mitotic DNA integrity checkpoint	1	L8B4J3
6	GO:0075713	establishment of integrated proviral latency	1	P13010
6	GO:1902806	regulation of cell cycle G1/S phase transition	1	L8B4J3
6	GO:0009165	nucleotide biosynthetic process	1	P48047
6	GO:0070202	regulation of establishment of protein localization to chromosome	1	Q99832
6	GO:0061418	regulation of transcription from RNA polymerase II promoter in response to hypoxia	1	L8B4J3
6	GO:0007178	transmembrane receptor protein serine/threonine kinase signaling pathway	1	L8B4J3
6	GO:0031111	negative regulation of microtubule polymerization or depolymerization	1	Q02790
6	GO:0098779	positive regulation of macromitophagy in response to mitochondrial depolarization	1	V9HWF4
6	GO:0030512	negative regulation of transforming growth factor beta receptor signaling pathway	1	L8B4J3
6	GO:1902380	positive regulation of endoribonuclease activity	1	P17066
6	GO:0071806	protein transmembrane transport	1	Q2VPJ6
6	GO:0007008	outer mitochondrial membrane organization	1	Q2VPJ6
6	GO:0048675	axon extension	1	Q9NQC3
6	GO:0042773	ATP synthesis coupled electron transport	1	A0A024R745
6	GO:0015833	peptide transport	1	P29966
6	GO:1904814	regulation of protein localization to chromosome, telomeric region	1	Q99832
6	GO:0000245	spliceosomal complex assembly	1	B4DX78
6	GO:2001240	negative regulation of extrinsic apoptotic signaling pathway in absence of ligand	1	P17066
6	GO:0006260	DNA replication	1	A0A126LB16
6	GO:0043618	regulation of transcription from RNA polymerase II promoter in response to stress	1	L8B4J3
6	GO:1901653	cellular response to peptide	1	O14654
6	GO:0048313	Golgi inheritance	1	P27348
6	GO:0071396	cellular response to lipid	1	Q9Y2W1
6	GO:0030521	androgen receptor signaling pathway	1	Q9Y2W1
6	GO:0042886	amide transport	1	P29966
6	GO:0045742	positive regulation of epidermal growth factor receptor signaling pathway	1	L8B4J3
6	GO:2001244	positive regulation of intrinsic apoptotic signaling pathway	1	L8B4J3
6	GO:1901607	alpha-amino acid biosynthetic process	1	P06733
6	GO:0010738	regulation of protein kinase A signaling	1	P14174
6	GO:0030262	apoptotic nuclear changes	1	Q14974
6	GO:0006623	protein targeting to vacuole	1	P17066
6	GO:0010769	regulation of cell morphogenesis involved in differentiation	1	Q9NQC3
6	GO:0000028	ribosomal small subunit assembly	1	P39019
6	GO:0044773	mitotic DNA damage checkpoint	1	L8B4J3
6	GO:0045815	positive regulation of gene expression, epigenetic	1	O75533
6	GO:0006692	prostanoid metabolic process	1	P14174
6	GO:0090307	mitotic spindle assembly	1	Q14974
6	GO:1903896	positive regulation of IRE1-mediated unfolded protein response	1	P17066
6	GO:0009142	nucleoside triphosphate biosynthetic process	1	P48047
6	GO:0033559	unsaturated fatty acid metabolic process	1	P14174
6	GO:0006977	DNA damage response, signal transduction by p53 class mediator resulting in cell cycle arrest	1	L8B4J3
6	GO:0071786	endoplasmic reticulum tubular network organization	1	Q9NQC3
6	GO:0050864	regulation of B cell activation	1	P14174
6	GO:0032412	regulation of ion transmembrane transporter activity	1	P27348
6	GO:0018216	peptidyl-arginine methylation	1	O14744
6	GO:0042100	B cell proliferation	1	P14174
6	GO:0050999	regulation of nitric-oxide synthase activity	1	Q2VPJ6
6	GO:1902369	negative regulation of RNA catabolic process	1	B1ANR0
6	GO:0006873	cellular ion homeostasis	1	Q02790
6	GO:0032212	positive regulation of telomere maintenance via telomerase	1	Q99832
6	GO:0007000	nucleolus organization	1	P39019
6	GO:0050671	positive regulation of lymphocyte proliferation	1	P14174
6	GO:0071479	cellular response to ionizing radiation	1	P13010
6	GO:0042059	negative regulation of epidermal growth factor receptor signaling pathway	1	L8B4J3
6	GO:0046456	icosanoid biosynthetic process	1	P14174
6	GO:0031110	regulation of microtubule polymerization or depolymerization	1	Q02790
6	GO:0032092	positive regulation of protein binding	1	B5MDF5
6	GO:1901797	negative regulation of signal transduction by p53 class mediator	1	P14174
6	GO:0033619	membrane protein proteolysis	1	P38159
6	GO:0090501	RNA phosphodiester bond hydrolysis	1	P17066
6	GO:0034332	adherens junction organization	1	G3XAM7
6	GO:0061726	mitochondrion disassembly	1	V9HWF4
6	GO:0046931	pore complex assembly	1	Q9NQC3
6	GO:0006633	fatty acid biosynthetic process	1	P14174
6	GO:0002790	peptide secretion	1	P29966
6	GO:1990778	protein localization to cell periphery	1	O15020
6	GO:0090671	telomerase RNA localization to Cajal body	1	Q99832
6	GO:0051494	negative regulation of cytoskeleton organization	1	Q02790
6	GO:0032868	response to insulin	1	O14654
6	GO:0071428	rRNA-containing ribonucleoprotein complex export from nucleus	1	B5MDF5
6	GO:0006073	cellular glucan metabolic process	1	L8B4J3
6	GO:0000271	polysaccharide biosynthetic process	1	L8B4J3
6	GO:0007195	adenylate cyclase-inhibiting dopamine receptor signaling pathway	1	O14744
6	GO:0032211	negative regulation of telomere maintenance via telomerase	1	G3V4C1
6	GO:0000082	G1/S transition of mitotic cell cycle	1	L8B4J3
6	GO:2001239	regulation of extrinsic apoptotic signaling pathway in absence of ligand	1	P17066
6	GO:0002791	regulation of peptide secretion	1	P29966
6	GO:0005978	glycogen biosynthetic process	1	L8B4J3
6	GO:1903894	regulation of IRE1-mediated unfolded protein response	1	P17066
6	GO:0042776	mitochondrial ATP synthesis coupled proton transport	1	P48047
6	GO:0006743	ubiquinone metabolic process	1	A0A024R745
6	GO:0030073	insulin secretion	1	P29966
6	GO:0071681	cellular response to indole-3-methanol	1	G3XAM7
6	GO:0060161	positive regulation of dopamine receptor signaling pathway	1	O14744
6	GO:0070199	establishment of protein localization to chromosome	1	Q99832
6	GO:0045665	negative regulation of neuron differentiation	1	Q9NQC3
6	GO:0046390	ribose phosphate biosynthetic process	1	P48047
6	GO:0043516	regulation of DNA damage response, signal transduction by p53 class mediator	1	P14174
6	GO:0043123	positive regulation of I-kappaB kinase/NF-kappaB signaling	1	L8B4J3
6	GO:0045040	protein import into mitochondrial outer membrane	1	Q2VPJ6
6	GO:0051346	negative regulation of hydrolase activity	1	P27348
6	GO:0007265	Ras protein signal transduction	1	Q14974
6	GO:1902807	negative regulation of cell cycle G1/S phase transition	1	L8B4J3
6	GO:0046879	hormone secretion	1	P29966
7	GO:0072511	divalent inorganic cation transport	1	J3QRS3
7	GO:0072330	monocarboxylic acid biosynthetic process	1	P14174
7	GO:0007254	JNK cascade	1	L8B4J3
7	GO:0009201	ribonucleoside triphosphate biosynthetic process	1	P48047
7	GO:0006352	DNA-templated transcription, initiation	1	Q9Y2W1
7	GO:0070935	3'-UTR-mediated mRNA stabilization	1	G3V4C1
7	GO:0051260	protein homooligomerization	1	P14174
7	GO:1902165	regulation of intrinsic apoptotic signaling pathway in response to DNA damage by p53 class mediator	1	P14174
7	GO:0055080	cation homeostasis	1	Q02790
7	GO:0002192	IRES-dependent translational initiation	1	Q53SS8
7	GO:0098771	inorganic ion homeostasis	1	Q02790
7	GO:0051262	protein tetramerization	1	P39019
7	GO:1902254	negative regulation of intrinsic apoptotic signaling pathway by p53 class mediator	1	P14174
7	GO:1902400	intracellular signal transduction involved in G1 DNA damage checkpoint	1	L8B4J3
7	GO:0002479	antigen processing and presentation of exogenous peptide antigen via MHC class I, TAP-dependent	1	P25786
7	GO:0035308	negative regulation of protein dephosphorylation	1	P27348
7	GO:0000726	non-recombinational repair	1	P13010
7	GO:0038094	Fc-gamma receptor signaling pathway	1	Q2VPJ6
7	GO:0035246	peptidyl-arginine N-methylation	1	O14744
7	GO:0006356	regulation of transcription from RNA polymerase I promoter	1	P19338
7	GO:0031437	regulation of mRNA cleavage	1	P17066
7	GO:0051924	regulation of calcium ion transport	1	J3QRS3
7	GO:0050770	regulation of axonogenesis	1	Q9NQC3
7	GO:0046784	viral mRNA export from host cell nucleus	1	B4DX78
7	GO:0072665	protein localization to vacuole	1	P17066
7	GO:0048026	positive regulation of mRNA splicing, via spliceosome	1	Q9Y2W1
7	GO:0006302	double-strand break repair	1	P13010
7	GO:0032869	cellular response to insulin stimulus	1	O14654
7	GO:0030888	regulation of B cell proliferation	1	P14174
7	GO:0008213	protein alkylation	1	O14744
7	GO:0035411	catenin import into nucleus	1	P50148
7	GO:1902373	negative regulation of mRNA catabolic process	1	B1ANR0
7	GO:0043281	regulation of cysteine-type endopeptidase activity involved in apoptotic process	1	P27348
7	GO:0070432	regulation of nucleotide-binding oligomerization domain containing 2 signaling pathway	1	P17066
7	GO:1904992	positive regulation of adenylate cyclase-inhibiting dopamine receptor signaling pathway	1	O14744
7	GO:0032786	positive regulation of DNA-templated transcription, elongation	1	B4DX78
7	GO:0042771	intrinsic apoptotic signaling pathway in response to DNA damage by p53 class mediator	1	P14174
7	GO:0009094	L-phenylalanine biosynthetic process	1	P06733
7	GO:0070206	protein trimerization	1	P14174
7	GO:0046457	prostanoid biosynthetic process	1	P14174
7	GO:0070200	establishment of protein localization to telomere	1	Q99832
7	GO:1901799	negative regulation of proteasomal protein catabolic process	1	Q2VPJ6
7	GO:0072431	signal transduction involved in mitotic G1 DNA damage checkpoint	1	L8B4J3
7	GO:0006323	DNA packaging	1	Q92522
7	GO:0006309	apoptotic DNA fragmentation	1	Q14974
7	GO:1902600	hydrogen ion transmembrane transport	1	P48047
7	GO:0006607	NLS-bearing protein import into nucleus	1	Q14974
7	GO:1903214	regulation of protein targeting to mitochondrion	1	P17066
7	GO:0006744	ubiquinone biosynthetic process	1	A0A024R745
7	GO:0044380	protein localization to cytoskeleton	1	A8K8J9
7	GO:0006354	DNA-templated transcription, elongation	1	B4DX78
7	GO:1903051	negative regulation of proteolysis involved in cellular protein catabolic process	1	Q2VPJ6
7	GO:0010517	regulation of phospholipase activity	1	P50148
7	GO:0051131	chaperone-mediated protein complex assembly	1	Q2VPJ6
7	GO:1902255	positive regulation of intrinsic apoptotic signaling pathway by p53 class mediator	1	L8B4J3
7	GO:0042306	regulation of protein import into nucleus	1	P50148
7	GO:0070055	mRNA endonucleolytic cleavage involved in unfolded protein response	1	P17066
7	GO:0031439	positive regulation of mRNA cleavage	1	P17066
7	GO:0048010	vascular endothelial growth factor receptor signaling pathway	1	Q2VPJ6
7	GO:0000056	ribosomal small subunit export from nucleus	1	B5MDF5
7	GO:0060193	positive regulation of lipase activity	1	P50148
7	GO:1902402	signal transduction involved in mitotic DNA damage checkpoint	1	L8B4J3
7	GO:1904722	positive regulation of mRNA endonucleolytic cleavage involved in unfolded protein response	1	P17066
7	GO:0006636	unsaturated fatty acid biosynthetic process	1	P14174
7	GO:0006622	protein targeting to lysosome	1	P17066
7	GO:0031123	RNA 3'-end processing	1	B4DX78
7	GO:0009156	ribonucleoside monophosphate biosynthetic process	1	P48047
7	GO:0006610	ribosomal protein import into nucleus	1	Q14974
7	GO:0016574	histone ubiquitination	1	Q16531
7	GO:2000622	regulation of nuclear-transcribed mRNA catabolic process, nonsense-mediated decay	1	B1ANR0
7	GO:0006379	mRNA cleavage	1	P17066
7	GO:0042401	cellular biogenic amine biosynthetic process	1	P06733
7	GO:0000055	ribosomal large subunit export from nucleus	1	B5MDF5
7	GO:0000462	maturation of SSU-rRNA from tricistronic rRNA transcript (SSU-rRNA, 5.8S rRNA, LSU-rRNA)	1	P39019
7	GO:0043406	positive regulation of MAP kinase activity	1	L8B4J3
7	GO:0002028	regulation of sodium ion transport	1	P27348
7	GO:1904720	regulation of mRNA endonucleolytic cleavage involved in unfolded protein response	1	P17066
7	GO:0042775	mitochondrial ATP synthesis coupled electron transport	1	A0A024R745
7	GO:0034502	protein localization to chromosome	1	Q99832
7	GO:0090656	t-circle formation	1	P13010
7	GO:0030890	positive regulation of B cell proliferation	1	P14174
7	GO:2000045	regulation of G1/S transition of mitotic cell cycle	1	L8B4J3
7	GO:0043405	regulation of MAP kinase activity	1	L8B4J3
7	GO:0006693	prostaglandin metabolic process	1	P14174
7	GO:0006509	membrane protein ectodomain proteolysis	1	P38159
7	GO:0042455	ribonucleoside biosynthetic process	1	P48047
7	GO:0051292	nuclear pore complex assembly	1	Q9NQC3
7	GO:0035303	regulation of dephosphorylation	1	P27348
7	GO:0035304	regulation of protein dephosphorylation	1	P27348
7	GO:0006390	transcription from mitochondrial promoter	1	P52815
7	GO:0006892	post-Golgi vesicle-mediated transport	1	E9PDF6
7	GO:0006571	tyrosine biosynthetic process	1	P06733
7	GO:0048013	ephrin receptor signaling pathway	1	J3QRS3
7	GO:0060699	regulation of endoribonuclease activity	1	P17066
7	GO:0006301	postreplication repair	1	L8B4J3
7	GO:0007193	adenylate cyclase-inhibiting G-protein coupled receptor signaling pathway	1	O14744
7	GO:0006360	transcription from RNA polymerase I promoter	1	P19338
7	GO:0006164	purine nucleotide biosynthetic process	1	P48047
7	GO:0009095	aromatic amino acid family biosynthetic process, prephenate pathway	1	P06733
7	GO:0070431	nucleotide-binding oligomerization domain containing 2 signaling pathway	1	P17066
7	GO:0034969	histone arginine methylation	1	O14744
7	GO:0036297	interstrand cross-link repair	1	L8B4J3
7	GO:1902223	erythrose 4-phosphate/phosphoenolpyruvate family amino acid biosynthetic process	1	P06733
7	GO:0000731	DNA synthesis involved in DNA repair	1	L8B4J3
7	GO:0043154	negative regulation of cysteine-type endopeptidase activity involved in apoptotic process	1	P27348
7	GO:0030003	cellular cation homeostasis	1	Q02790
7	GO:0070203	regulation of establishment of protein localization to telomere	1	Q99832
7	GO:0010257	NADH dehydrogenase complex assembly	1	A0A024R745
7	GO:0035305	negative regulation of dephosphorylation	1	P27348
7	GO:2000134	negative regulation of G1/S transition of mitotic cell cycle	1	L8B4J3
7	GO:0070372	regulation of ERK1 and ERK2 cascade	1	P14174
7	GO:0006399	tRNA metabolic process	1	Q9Y3I0
7	GO:0042451	purine nucleoside biosynthetic process	1	P48047
7	GO:0000737	DNA catabolic process, endonucleolytic	1	Q14974
7	GO:0052548	regulation of endopeptidase activity	1	P27348
7	GO:0045943	positive regulation of transcription from RNA polymerase I promoter	1	P19338
7	GO:0046219	indolalkylamine biosynthetic process	1	P06733
7	GO:0031291	Ran protein signal transduction	1	Q14974
7	GO:0009260	ribonucleotide biosynthetic process	1	P48047
7	GO:0010466	negative regulation of peptidase activity	1	P27348
7	GO:0009127	purine nucleoside monophosphate biosynthetic process	1	P48047
7	GO:0042326	negative regulation of phosphorylation	1	P50148
7	GO:0098781	ncRNA transcription	1	P19338
7	GO:0071347	cellular response to interleukin-1	1	P38159
7	GO:1904869	regulation of protein localization to Cajal body	1	Q99832
7	GO:0032781	positive regulation of ATPase activity	1	Q8WXX5
7	GO:0032784	regulation of DNA-templated transcription, elongation	1	B4DX78
7	GO:0002224	toll-like receptor signaling pathway	1	L8B4J3
7	GO:0001933	negative regulation of protein phosphorylation	1	P50148
7	GO:0030072	peptide hormone secretion	1	P29966
7	GO:0070374	positive regulation of ERK1 and ERK2 cascade	1	P14174
7	GO:1904990	regulation of adenylate cyclase-inhibiting dopamine receptor signaling pathway	1	O14744
7	GO:0009145	purine nucleoside triphosphate biosynthetic process	1	P48047
7	GO:0000162	tryptophan biosynthetic process	1	P06733
7	GO:0033673	negative regulation of kinase activity	1	P50148
8	GO:0015985	energy coupled proton transport, down electrochemical gradient	1	P48047
8	GO:0070838	divalent metal ion transport	1	J3QRS3
8	GO:0006295	nucleotide-excision repair, DNA incision, 3'-to lesion	1	Q16531
8	GO:0000187	activation of MAPK activity	1	L8B4J3
8	GO:0042790	transcription of nuclear large rRNA transcript from RNA polymerase I promoter	1	P19338
8	GO:1900274	regulation of phospholipase C activity	1	P50148
8	GO:0007173	epidermal growth factor receptor signaling pathway	1	L8B4J3
8	GO:0032435	negative regulation of proteasomal ubiquitin-dependent protein catabolic process	1	Q2VPJ6
8	GO:1902570	protein localization to nucleolus	1	B5MDF5
8	GO:0006875	cellular metal ion homeostasis	1	Q02790
8	GO:0018212	peptidyl-tyrosine modification	1	P14174
8	GO:0018209	peptidyl-serine modification	1	P14174
8	GO:0033135	regulation of peptidyl-serine phosphorylation	1	P14174
8	GO:0050731	positive regulation of peptidyl-tyrosine phosphorylation	1	P14174
8	GO:0046129	purine ribonucleoside biosynthetic process	1	P48047
8	GO:0006469	negative regulation of protein kinase activity	1	P50148
8	GO:1903169	regulation of calcium ion transmembrane transport	1	J3QRS3
8	GO:0072503	cellular divalent inorganic cation homeostasis	1	Q02790
8	GO:2000623	negative regulation of nuclear-transcribed mRNA catabolic process, nonsense-mediated decay	1	B1ANR0
8	GO:0009168	purine ribonucleoside monophosphate biosynthetic process	1	P48047
8	GO:0050730	regulation of peptidyl-tyrosine phosphorylation	1	P14174
8	GO:0006303	double-strand break repair via nonhomologous end joining	1	P13010
8	GO:0009303	rRNA transcription	1	P19338
8	GO:0033522	histone H2A ubiquitination	1	Q16531
8	GO:0006367	transcription initiation from RNA polymerase II promoter	1	Q9Y2W1
8	GO:0001516	prostaglandin biosynthetic process	1	P14174
8	GO:0010951	negative regulation of endopeptidase activity	1	P27348
8	GO:1901838	positive regulation of transcription of nuclear large rRNA transcript from RNA polymerase I promoter	1	P19338
8	GO:0070054	mRNA splicing, via endonucleolytic cleavage and ligation	1	P17066
8	GO:1901836	regulation of transcription of nuclear large rRNA transcript from RNA polymerase I promoter	1	P19338
8	GO:0010518	positive regulation of phospholipase activity	1	P50148
8	GO:0008033	tRNA processing	1	Q9Y3I0
8	GO:0098787	mRNA cleavage involved in mRNA processing	1	P17066
8	GO:0033138	positive regulation of peptidyl-serine phosphorylation	1	P14174
8	GO:0070207	protein homotrimerization	1	P14174
8	GO:0070198	protein localization to chromosome, telomeric region	1	Q99832
8	GO:0002756	MyD88-independent toll-like receptor signaling pathway	1	L8B4J3
8	GO:0019985	translesion synthesis	1	L8B4J3
8	GO:0018105	peptidyl-serine phosphorylation	1	P14174
8	GO:0006369	termination of RNA polymerase II transcription	1	B4DX78
8	GO:0009152	purine ribonucleotide biosynthetic process	1	P48047
8	GO:0009206	purine ribonucleoside triphosphate biosynthetic process	1	P48047
8	GO:0035412	regulation of catenin import into nucleus	1	P50148
8	GO:0031124	mRNA 3'-end processing	1	B4DX78
8	GO:2000116	regulation of cysteine-type endopeptidase activity	1	P27348
8	GO:0071900	regulation of protein serine/threonine kinase activity	1	L8B4J3
8	GO:0061462	protein localization to lysosome	1	P17066
8	GO:0072507	divalent inorganic cation homeostasis	1	Q02790
8	GO:1990173	protein localization to nucleoplasm	1	Q99832
8	GO:0002755	MyD88-dependent toll-like receptor signaling pathway	1	L8B4J3
8	GO:0072583	clathrin-dependent endocytosis	1	P27824
8	GO:0018108	peptidyl-tyrosine phosphorylation	1	P14174
8	GO:0018205	peptidyl-lysine modification	1	G3V4C1
8	GO:0032434	regulation of proteasomal ubiquitin-dependent protein catabolic process	1	Q2VPJ6
8	GO:0010390	histone monoubiquitination	1	Q16531
8	GO:0072698	protein localization to microtubule cytoskeleton	1	A8K8J9
8	GO:0055065	metal ion homeostasis	1	Q02790
8	GO:0045860	positive regulation of protein kinase activity	1	L8B4J3
8	GO:0018195	peptidyl-arginine modification	1	O14744
9	GO:1905508	protein localization to microtubule organizing center	1	A8K8J9
9	GO:0006816	calcium ion transport	1	J3QRS3
9	GO:1902527	positive regulation of protein monoubiquitination	1	L8B4J3
9	GO:0006388	tRNA splicing, via endonucleolytic cleavage and ligation	1	Q9Y3I0
9	GO:0035518	histone H2A monoubiquitination	1	Q16531
9	GO:0035666	TRIF-dependent toll-like receptor signaling pathway	1	L8B4J3
9	GO:0006754	ATP biosynthetic process	1	P48047
9	GO:0070987	error-free translesion synthesis	1	L8B4J3
9	GO:0071902	positive regulation of protein serine/threonine kinase activity	1	L8B4J3
9	GO:2000117	negative regulation of cysteine-type endopeptidase activity	1	P27348
9	GO:0010863	positive regulation of phospholipase C activity	1	P50148
9	GO:0055074	calcium ion homeostasis	1	Q02790
9	GO:0006874	cellular calcium ion homeostasis	1	Q02790
9	GO:0016925	protein sumoylation	1	G3V4C1
9	GO:1903405	protein localization to nuclear body	1	Q99832
9	GO:0015986	ATP synthesis coupled proton transport	1	P48047
9	GO:0042276	error-prone translesion synthesis	1	L8B4J3
9	GO:0070588	calcium ion transmembrane transport	1	J3QRS3
9	GO:1902525	regulation of protein monoubiquitination	1	L8B4J3
9	GO:0032147	activation of protein kinase activity	1	L8B4J3
10	GO:1904867	protein localization to Cajal body	1	Q99832
10	GO:0007202	activation of phospholipase C activity	1	P50148
10	GO:0071539	protein localization to centrosome	1	A8K8J9

## Sheet: MF
Table S 4b. Molecular function of host proteins
Level	GO_ID	Term	count	Uniprot
1	GO:0003674	molecular_function	76	P06733, K0J110, A0A024R0H7, Q9Y3I0, P39019, A0A075B7D9, P62277, B4DT28, P30050, P39023, B5MDF5, P46783, P27824, P27348, O14744, P29966, Q14974, A0A024R745, L8B4J3, P49411, P48047, V9HWF4, O75533, G3V4C1, Q8IWR8, P38159, O95881, P50148, P19338, Q99832, Q9Y3B7, P63173, P68104, P14174, Q92522, A0A0C4DG17, B4DX78, A6NHL2, P08579, P62249, E9PDF6, O15020, P32969, Q2VPJ6, P52815, B1ANR0, O95373, H0YN18,…
2	GO:0005488	binding	75	P06733, K0J110, A0A024R0H7, Q9Y3I0, P39019, A0A075B7D9, P62277, B4DT28, P30050, P39023, B5MDF5, P46783, P27824, P27348, O14744, P29966, Q14974, L8B4J3, P49411, P48047, G3V4C1, V9HWF4, O75533, Q8IWR8, P38159, O95881, P50148, P19338, Q99832, Q9Y3B7, P63173, P68104, P14174, Q92522, A0A0C4DG17, B4DX78, A6NHL2, P08579, P62249, E9PDF6, O15020, P32969, Q2VPJ6, P52815, B1ANR0, O95373, H0YN18, K7EKQ2, P13…
3	GO:0005515	protein binding	70	P06733, K0J110, A0A024R0H7, Q9Y3I0, P39019, A0A075B7D9, P62277, B4DT28, P30050, P39023, B5MDF5, P46783, P27824, P27348, O14744, P29966, Q14974, L8B4J3, P49411, P48047, G3V4C1, O75533, V9HWF4, Q8IWR8, P38159, O95881, P50148, Q99832, P19338, Q9Y3B7, P68104, P14174, B4DX78, A0A0C4DG17, A6NHL2, P08579, E9PDF6, P62249, O15020, P32969, Q2VPJ6, P52815, B1ANR0, O95373, H0YN18, K7EKQ2, P13010, Q16531, Q9N…
3	GO:0097159	organic cyclic compound binding	62	P06733, K0J110, A0A024R0H7, Q9Y3I0, P39019, A0A075B7D9, P62277, B4DT28, P30050, P39023, B5MDF5, P46783, P27824, P27348, O14744, Q14974, L8B4J3, P49411, G3V4C1, V9HWF4, O75533, Q8IWR8, P38159, P50148, P19338, Q99832, Q9Y3B7, P63173, P68104, Q92522, A0A0C4DG17, B4DX78, A6NHL2, P08579, P62249, E9PDF6, O15020, P32969, Q2VPJ6, P52815, B1ANR0, P13010, Q16531, A0A126LB16, A0A024R1U2, Q9NQC3, P62136, P25…
3	GO:1901363	heterocyclic compound binding	62	P06733, K0J110, A0A024R0H7, Q9Y3I0, P39019, A0A075B7D9, P62277, B4DT28, P30050, P39023, B5MDF5, P46783, P27824, P27348, O14744, Q14974, L8B4J3, P49411, G3V4C1, V9HWF4, O75533, Q8IWR8, P38159, P50148, P19338, Q99832, Q9Y3B7, P63173, P68104, Q92522, A0A0C4DG17, B4DX78, A6NHL2, P08579, P62249, E9PDF6, O15020, P32969, Q2VPJ6, P52815, B1ANR0, P13010, Q16531, A0A126LB16, A0A024R1U2, Q9NQC3, P62136, P25…
4	GO:0003676	nucleic acid binding	57	P06733, K0J110, A0A024R0H7, Q9Y3I0, P39019, A0A075B7D9, P62277, B4DT28, P30050, P39023, B5MDF5, P46783, P27824, O14744, P27348, Q14974, L8B4J3, P49411, G3V4C1, O75533, Q8IWR8, P38159, P19338, Q9Y3B7, P63173, P68104, Q92522, B4DX78, A0A0C4DG17, A6NHL2, P08579, P62249, O15020, P32969, Q2VPJ6, P52815, B1ANR0, P13010, Q16531, A0A126LB16, A0A024R1U2, Q9NQC3, P62136, P25786, G3XAM7, A0A024R5S5, P31943,…
5	GO:0003723	RNA binding	51	P06733, K0J110, Q9Y3I0, P39019, A0A075B7D9, P62277, B4DT28, P30050, P39023, B5MDF5, P46783, P27824, P27348, Q14974, L8B4J3, P49411, G3V4C1, O75533, Q8IWR8, P38159, P19338, Q9Y3B7, P63173, P68104, Q92522, B4DX78, A0A0C4DG17, A6NHL2, P08579, P62249, P32969, Q2VPJ6, P52815, B1ANR0, P13010, A0A024R1U2, Q9NQC3, P62136, P25786, G3XAM7, A0A024R5S5, P31943, Q92945, P62829, Q8NC51, Q8IWP6, Q02790, Q53SS8,…
6	GO:0044822	poly(A) RNA binding	43	P06733, Q2VPJ6, K0J110, B1ANR0, Q9Y3I0, P39019, A0A075B7D9, P62277, P13010, B4DT28, P30050, P39023, B5MDF5, P46783, P27824, A0A024R1U2, Q9NQC3, P27348, P62136, G3XAM7, Q14974, Q92945, P31943, L8B4J3, P49411, G3V4C1, O75533, P62829, Q8NC51, Q8IWR8, P38159, Q02790, P19338, Q53SS8, Q9Y3B7, P17066, P68104, Q9NX58, Q92522, A0A0C4DG17, B4DX78, Q9Y2W1, P62249
2	GO:0003824	catalytic activity	25	P06733, Q2VPJ6, K0J110, A0A024R0H7, Q9Y3I0, H0YN18, K7EKQ2, P13010, B5MDF5, O14744, P62136, P25786, A0A024R745, P49411, P48047, V9HWF4, O95881, Q02790, P50148, P14174, P17066, P68104, B4DX78, A6NHL2, E9PDF6
3	GO:0043167	ion binding	17	P06733, Q14974, O15020, P49411, Q2VPJ6, P50148, Q99832, J3QRS3, Q15293, P17066, P68104, B5MDF5, A0A126LB16, P27824, P27348, A6NHL2, E9PDF6
2	GO:0005198	structural molecule activity	16	O15020, L8B4J3, P32969, P52815, Q8IWR8, Q8IWP6, P39019, J3QRS3, Q9Y3B7, P63173, P30050, P39023, P46783, A0A0C4DG17, A6NHL2, P62249
4	GO:0019899	enzyme binding	16	P06733, Q14974, L8B4J3, Q2VPJ6, Q8IWP6, O95373, P39019, K7EKQ2, Q53SS8, P13010, P17066, P68104, P0C0S8, P27348, P62136, A6NHL2
3	GO:0036094	small molecule binding	15	P49411, Q2VPJ6, V9HWF4, B3KN59, A0A024R0H7, P50148, Q99832, P17066, P68104, B5MDF5, A0A126LB16, O14744, P27348, A6NHL2, E9PDF6
3	GO:0016787	hydrolase activity	15	P49411, P48047, Q2VPJ6, K0J110, H0YN18, P50148, P13010, P17066, P68104, B5MDF5, B4DX78, P62136, A6NHL2, P25786, E9PDF6
4	GO:0000166	nucleotide binding	14	P49411, Q2VPJ6, V9HWF4, B3KN59, A0A024R0H7, P50148, Q99832, P17066, P68104, B5MDF5, A0A126LB16, O14744, A6NHL2, E9PDF6
4	GO:1901265	nucleoside phosphate binding	14	P49411, Q2VPJ6, V9HWF4, B3KN59, A0A024R0H7, P50148, Q99832, P17066, P68104, B5MDF5, A0A126LB16, O14744, A6NHL2, E9PDF6
4	GO:0016817	hydrolase activity, acting on acid anhydrides	12	P49411, P48047, Q2VPJ6, K0J110, P50148, P13010, P68104, P17066, B5MDF5, B4DX78, A6NHL2, E9PDF6
4	GO:0043168	anion binding	12	O15020, P49411, Q2VPJ6, P50148, Q99832, P17066, P68104, B5MDF5, A0A126LB16, P27348, A6NHL2, E9PDF6
5	GO:0016818	hydrolase activity, acting on acid anhydrides, in phosphorus-containing anhydrides	12	P49411, P48047, Q2VPJ6, K0J110, P50148, P13010, P68104, P17066, B5MDF5, B4DX78, A6NHL2, E9PDF6
5	GO:0003677	DNA binding	12	P19338, Q53SS8, P13010, P0C0S8, G3V4C1, Q92522, Q16531, A0A126LB16, A0A024R0H7, P38159, O14744, Q9Y2W1
6	GO:0016462	pyrophosphatase activity	12	P49411, P48047, Q2VPJ6, K0J110, P50148, P13010, P68104, P17066, B5MDF5, B4DX78, A6NHL2, E9PDF6
7	GO:0017111	nucleoside-triphosphatase activity	12	P49411, P48047, Q2VPJ6, K0J110, P50148, P13010, P68104, P17066, B5MDF5, B4DX78, A6NHL2, E9PDF6
3	GO:0003735	structural constituent of ribosome	11	Q9Y3B7, L8B4J3, P63173, P32969, P30050, P39023, P52815, A0A0C4DG17, Q8IWR8, P39019, P62249
3	GO:0044877	macromolecular complex binding	11	G3XAM7, P13010, P17066, Q2VPJ6, G3V4C1, A0A0C4DG17, O14744, P27348, P29966, P50148, E9PDF6
5	GO:0017076	purine nucleotide binding	11	Q99832, P49411, P17066, P68104, Q2VPJ6, B5MDF5, B3KN59, A0A126LB16, A6NHL2, E9PDF6, P50148
3	GO:0097367	carbohydrate derivative binding	10	Q99832, P49411, P17066, P68104, Q2VPJ6, B5MDF5, A0A126LB16, A6NHL2, E9PDF6, P50148
4	GO:0032553	ribonucleotide binding	10	Q99832, P49411, P17066, P68104, Q2VPJ6, B5MDF5, A0A126LB16, A6NHL2, E9PDF6, P50148
4	GO:0001882	nucleoside binding	10	Q99832, P49411, P17066, P68104, Q2VPJ6, B5MDF5, A0A126LB16, A6NHL2, E9PDF6, P50148
5	GO:0032555	purine ribonucleotide binding	10	Q99832, P49411, P17066, P68104, Q2VPJ6, B5MDF5, A0A126LB16, A6NHL2, E9PDF6, P50148
5	GO:0035639	purine ribonucleoside triphosphate binding	10	Q99832, P49411, P17066, P68104, Q2VPJ6, B5MDF5, A0A126LB16, A6NHL2, E9PDF6, P50148
5	GO:0032549	ribonucleoside binding	10	Q99832, P49411, P17066, P68104, Q2VPJ6, B5MDF5, A0A126LB16, A6NHL2, E9PDF6, P50148
5	GO:0001883	purine nucleoside binding	10	Q99832, P49411, P17066, P68104, Q2VPJ6, B5MDF5, A0A126LB16, A6NHL2, E9PDF6, P50148
6	GO:0032550	purine ribonucleoside binding	10	Q99832, P49411, P17066, P68104, Q2VPJ6, B5MDF5, A0A126LB16, A6NHL2, E9PDF6, P50148
4	GO:0005102	receptor binding	8	P14174, P17066, O14654, Q8IWP6, P27348, Q9Y2W1, P50148, Q02790
4	GO:0008092	cytoskeletal protein binding	7	A8K8J9, G3XAM7, O15020, P46783, Q9Y3I0, P29966, E9PDF6
4	GO:0032403	protein complex binding	7	G3XAM7, P17066, Q2VPJ6, P27348, P29966, P50148, E9PDF6
2	GO:0098772	molecular function regulator	6	O15020, Q2VPJ6, B3KN59, P27348, O95373, P50148
4	GO:0042802	identical protein binding	6	P19338, Q2VPJ6, G3V4C1, B3KN59, P27348, P39019
5	GO:0019900	kinase binding	6	K7EKQ2, P68104, Q2VPJ6, P27348, P62136, P39019
5	GO:0044389	ubiquitin-like protein ligase binding	6	Q53SS8, P13010, P17066, Q8IWP6, P27348, A6NHL2
6	GO:0030554	adenyl nucleotide binding	6	Q99832, P17066, Q2VPJ6, B3KN59, A0A126LB16, E9PDF6
6	GO:0031625	ubiquitin protein ligase binding	6	Q53SS8, P13010, P17066, Q8IWP6, P27348, A6NHL2
6	GO:0043565	sequence-specific DNA binding	6	P19338, P13010, G3V4C1, A0A126LB16, A0A024R0H7, O14744
8	GO:0016887	ATPase activity	6	P13010, P17066, P48047, Q2VPJ6, K0J110, B4DX78
3	GO:0016740	transferase activity	5	K7EKQ2, Q2VPJ6, V9HWF4, A0A024R0H7, O14744
4	GO:0043169	cation binding	5	P06733, Q14974, J3QRS3, Q15293, P27824
5	GO:0046872	metal ion binding	5	P06733, Q14974, J3QRS3, Q15293, P27824
6	GO:0005525	GTP binding	5	P49411, P68104, B5MDF5, A6NHL2, P50148
6	GO:0019001	guanyl nucleotide binding	5	P49411, P68104, B5MDF5, A6NHL2, P50148
6	GO:0032559	adenyl ribonucleotide binding	5	Q99832, P17066, Q2VPJ6, A0A126LB16, E9PDF6
6	GO:0005524	ATP binding	5	Q99832, P17066, Q2VPJ6, A0A126LB16, E9PDF6
6	GO:0032561	guanyl ribonucleotide binding	5	P49411, P68104, B5MDF5, A6NHL2, P50148
7	GO:0003729	mRNA binding	5	P62277, Q53SS8, G3V4C1, Q8NC51, P38159
8	GO:0003924	GTPase activity	5	P49411, P68104, B5MDF5, A6NHL2, P50148
9	GO:0042623	ATPase activity, coupled	5	P13010, P48047, P17066, K0J110, B4DX78
2	GO:0000988	transcription factor activity, protein binding	4	P06733, A0A024R0H7, O14744, Q9Y2W1
3	GO:0030234	enzyme regulator activity	4	Q2VPJ6, B3KN59, O95373, P50148
3	GO:0000989	transcription factor activity, transcription factor binding	4	P06733, A0A024R0H7, O14744, Q9Y2W1
4	GO:0019904	protein domain specific binding	4	Q14974, P17066, Q2VPJ6, P27348
4	GO:0046983	protein dimerization activity	4	P0C0S8, Q2VPJ6, O14744, P39019
4	GO:0031072	heat shock protein binding	4	K7EKQ2, Q8WXX5, P17066, Q02790
4	GO:0003712	transcription cofactor activity	4	P06733, A0A024R0H7, O14744, Q9Y2W1
5	GO:0003779	actin binding	4	G3XAM7, O15020, P29966, E9PDF6
5	GO:0051020	GTPase binding	4	P06733, Q14974, Q2VPJ6, O95373
6	GO:0019901	protein kinase binding	4	P68104, P27348, P62136, P39019
6	GO:0003727	single-stranded RNA binding	4	P31943, B4DT28, G3V4C1, B1ANR0
2	GO:0005215	transporter activity	3	P48047, B5MDF5, O95373
4	GO:0060589	nucleoside-triphosphatase regulator activity	3	B3KN59, O95373, P50148
4	GO:0008022	protein C-terminus binding	3	P19338, P13010, B1ANR0
4	GO:0016772	transferase activity, transferring phosphorus-containing groups	3	K7EKQ2, Q2VPJ6, V9HWF4
5	GO:0001067	regulatory region nucleic acid binding	3	P13010, G3V4C1, P38159
5	GO:0042826	histone deacetylase binding	3	P17066, Q2VPJ6, P27348
5	GO:0016301	kinase activity	3	K7EKQ2, Q2VPJ6, V9HWF4
5	GO:0051015	actin filament binding	3	G3XAM7, P29966, E9PDF6
6	GO:0005509	calcium ion binding	3	J3QRS3, Q15293, P27824
6	GO:0008135	translation factor activity, RNA binding	3	A0A024R5S5, P49411, P68104
6	GO:0000975	regulatory region DNA binding	3	P13010, G3V4C1, P38159
6	GO:0003725	double-stranded RNA binding	3	Q2VPJ6, Q8IWP6, A6NHL2
6	GO:0003690	double-stranded DNA binding	3	P13010, G3V4C1, A0A126LB16
7	GO:0008187	poly-pyrimidine tract binding	3	P31943, G3V4C1, B1ANR0
7	GO:0044212	transcription regulatory region DNA binding	3	P13010, G3V4C1, P38159
8	GO:0004386	helicase activity	3	P13010, K0J110, B4DX78
8	GO:0008266	poly(U) RNA binding	3	P31943, G3V4C1, B1ANR0
2	GO:0060089	molecular transducer activity	2	A0A0C4DG17, Q9Y2W1
2	GO:0004871	signal transducer activity	2	O14654, P50148
3	GO:0005200	structural constituent of cytoskeleton	2	O15020, A6NHL2
3	GO:0016491	oxidoreductase activity	2	A0A024R745, O95881
3	GO:0016829	lyase activity	2	P06733, P13010
3	GO:0003823	antigen binding	2	P17066, Q2VPJ6
3	GO:0060090	binding, bridging	2	O14654, Q02790
3	GO:0016853	isomerase activity	2	P14174, Q02790
3	GO:0022892	substrate-specific transporter activity	2	P48047, O95373
3	GO:0004872	receptor activity	2	A0A0C4DG17, Q9Y2W1
3	GO:0008289	lipid binding	2	O15020, E9PDF6
3	GO:0008144	drug binding	2	P48047, Q02790
3	GO:0003682	chromatin binding	2	G3V4C1, P38159
4	GO:0051219	phosphoprotein binding	2	P27348, Q9Y2W1
4	GO:0030674	protein binding, bridging	2	O14654, Q02790
4	GO:0008233	peptidase activity	2	H0YN18, P25786
4	GO:0016835	carbon-oxygen lyase activity	2	P06733, P13010
4	GO:0008134	transcription factor binding	2	P27348, Q9Y2W1
4	GO:0051082	unfolded protein binding	2	Q99832, P17066
4	GO:0005543	phospholipid binding	2	O15020, E9PDF6
4	GO:0043021	ribonucleoprotein complex binding	2	A0A0C4DG17, O14744
4	GO:0047485	protein N-terminus binding	2	P27348, P62136
4	GO:0016741	transferase activity, transferring one-carbon groups	2	A0A024R0H7, O14744
4	GO:0023023	MHC protein complex binding	2	P17066, Q2VPJ6
5	GO:0001664	G-protein coupled receptor binding	2	P17066, P50148
5	GO:0008327	methyl-CpG binding	2	A0A024R0H7, O14744
5	GO:0030695	GTPase regulator activity	2	O95373, P50148
5	GO:0023026	MHC class II protein complex binding	2	P17066, Q2VPJ6
5	GO:0046982	protein heterodimerization activity	2	P0C0S8, O14744
5	GO:0017166	vinculin binding	2	G3XAM7, Q9Y3I0
5	GO:0016773	phosphotransferase activity, alcohol group as acceptor	2	K7EKQ2, Q2VPJ6
5	GO:0042803	protein homodimerization activity	2	Q2VPJ6, P39019
5	GO:0070011	peptidase activity, acting on L-amino acid peptides	2	H0YN18, P25786
5	GO:0008168	methyltransferase activity	2	A0A024R0H7, O14744
5	GO:0003713	transcription coactivator activity	2	A0A024R0H7, Q9Y2W1
6	GO:0003684	damaged DNA binding	2	P13010, Q16531
6	GO:0008276	protein methyltransferase activity	2	A0A024R0H7, O14744
6	GO:0008757	S-adenosylmethionine-dependent methyltransferase activity	2	A0A024R0H7, O14744
6	GO:0031267	small GTPase binding	2	Q14974, O95373
6	GO:0004672	protein kinase activity	2	K7EKQ2, Q2VPJ6
6	GO:0008170	N-methyltransferase activity	2	A0A024R0H7, O14744
6	GO:0017069	snRNA binding	2	B4DX78, P08579
6	GO:0004175	endopeptidase activity	2	H0YN18, P25786
6	GO:0070003	threonine-type peptidase activity	2	H0YN18, P25786
7	GO:0042162	telomeric DNA binding	2	P19338, P13010
7	GO:0016274	protein-arginine N-methyltransferase activity	2	A0A024R0H7, O14744
7	GO:0016273	arginine N-methyltransferase activity	2	A0A024R0H7, O14744
7	GO:0017016	Ras GTPase binding	2	Q14974, O95373
7	GO:1990837	sequence-specific double-stranded DNA binding	2	G3V4C1, A0A126LB16
7	GO:0003746	translation elongation factor activity	2	P49411, P68104
7	GO:0004713	protein tyrosine kinase activity	2	K7EKQ2, Q2VPJ6
7	GO:0004298	threonine-type endopeptidase activity	2	H0YN18, P25786
8	GO:0008536	Ran GTPase binding	2	Q14974, O95373
8	GO:0003730	mRNA 3'-UTR binding	2	G3V4C1, Q8NC51
9	GO:0070035	purine NTP-dependent helicase activity	2	P13010, B4DX78
10	GO:0008026	ATP-dependent helicase activity	2	P13010, B4DX78
2	GO:0042056	chemoattractant activity	1	P14174
2	GO:0001071	nucleic acid binding transcription factor activity	1	P06733
3	GO:0016247	channel regulator activity	1	P27348
3	GO:0016874	ligase activity	1	Q9Y3I0
3	GO:0003700	transcription factor activity, sequence-specific DNA binding	1	P06733
3	GO:0005085	guanyl-nucleotide exchange factor activity	1	O15020
3	GO:0033218	amide binding	1	Q14974
3	GO:0022857	transmembrane transporter activity	1	P48047
3	GO:0008307	structural constituent of muscle	1	J3QRS3
4	GO:0022804	active transmembrane transporter activity	1	P48047
4	GO:0016667	oxidoreductase activity, acting on a sulfur group of donors	1	O95881
4	GO:0005088	Ras guanyl-nucleotide exchange factor activity	1	O15020
4	GO:0035591	signaling adaptor activity	1	O14654
4	GO:0005527	macrolide binding	1	Q02790
4	GO:0001076	transcription factor activity, RNA polymerase II transcription factor binding	1	Q9Y2W1
4	GO:0016886	ligase activity, forming phosphoric ester bonds	1	Q9Y3I0
4	GO:0008047	enzyme activator activity	1	P50148
4	GO:0051087	chaperone binding	1	B3KN59
4	GO:0031491	nucleosome binding	1	G3V4C1
4	GO:0022891	substrate-specific transmembrane transporter activity	1	P48047
4	GO:0031490	chromatin DNA binding	1	G3V4C1
4	GO:0044183	protein binding involved in protein folding	1	P17066
4	GO:0016788	hydrolase activity, acting on ester bonds	1	P62136
4	GO:0008565	protein transporter activity	1	O95373
4	GO:0043177	organic acid binding	1	P27348
4	GO:0019838	growth factor binding	1	P39019
4	GO:0005516	calmodulin binding	1	P29966
4	GO:0016860	intramolecular oxidoreductase activity	1	P14174
4	GO:0005055	laminin receptor activity	1	A0A0C4DG17
4	GO:0030235	nitric-oxide synthase regulator activity	1	Q2VPJ6
4	GO:0043008	ATP-dependent protein binding	1	B4DX78
4	GO:0042277	peptide binding	1	Q14974
4	GO:0016651	oxidoreductase activity, acting on NAD(P)H	1	A0A024R745
4	GO:0050839	cell adhesion molecule binding	1	G3XAM7
4	GO:0016859	cis-trans isomerase activity	1	Q02790
4	GO:0008013	beta-catenin binding	1	G3XAM7
4	GO:0045295	gamma-catenin binding	1	G3XAM7
5	GO:0051427	hormone receptor binding	1	Q9Y2W1
5	GO:0035091	phosphatidylinositol binding	1	E9PDF6
5	GO:0005528	FK506 binding	1	Q02790
5	GO:0016774	phosphotransferase activity, carboxyl group as acceptor	1	V9HWF4
5	GO:0016862	intramolecular oxidoreductase activity, interconverting keto- and enol-groups	1	P14174
5	GO:0031492	nucleosomal DNA binding	1	G3V4C1
5	GO:0030507	spectrin binding	1	A8K8J9
5	GO:0030911	TPR domain binding	1	Q2VPJ6
5	GO:0045309	protein phosphorylated amino acid binding	1	P27348
5	GO:0022853	active ion transmembrane transporter activity	1	P48047
5	GO:0005096	GTPase activator activity	1	P50148
5	GO:0003714	transcription corepressor activity	1	P06733
5	GO:0019003	GDP binding	1	B5MDF5
5	GO:0045296	cadherin binding	1	G3XAM7
5	GO:0003755	peptidyl-prolyl cis-trans isomerase activity	1	Q02790
5	GO:0042578	phosphoric ester hydrolase activity	1	P62136
5	GO:0031406	carboxylic acid binding	1	P27348
5	GO:0016863	intramolecular oxidoreductase activity, transposing C=C bonds	1	P14174
5	GO:0017134	fibroblast growth factor binding	1	P39019
5	GO:0015399	primary active transmembrane transporter activity	1	P48047
5	GO:0005070	SH3/SH2 adaptor activity	1	O14654
5	GO:0003954	NADH dehydrogenase activity	1	A0A024R745
5	GO:0051575	5'-deoxyribose-5-phosphate lyase activity	1	P13010
5	GO:0015036	disulfide oxidoreductase activity	1	O95881
5	GO:0008452	RNA ligase activity	1	Q9Y3I0
5	GO:0031683	G-protein beta/gamma-subunit complex binding	1	P50148
5	GO:0002020	protease binding	1	L8B4J3
5	GO:0043022	ribosome binding	1	A0A0C4DG17
5	GO:0016836	hydro-lyase activity	1	P06733
5	GO:0005048	signal sequence binding	1	Q14974
5	GO:0005125	cytokine activity	1	P14174
5	GO:0060590	ATPase regulator activity	1	B3KN59
5	GO:0015075	ion transmembrane transporter activity	1	P48047
5	GO:0005126	cytokine receptor binding	1	P14174
5	GO:0042287	MHC protein binding	1	Q8IWP6
5	GO:0055131	C3HC4-type RING finger domain binding	1	P17066
5	GO:0001104	RNA polymerase II transcription cofactor activity	1	Q9Y2W1
5	GO:0016820	hydrolase activity, acting on acid anhydrides, catalyzing transmembrane movement of substances	1	P48047
5	GO:0016655	oxidoreductase activity, acting on NAD(P)H, quinone or similar compound as acceptor	1	A0A024R745
5	GO:0046966	thyroid hormone receptor binding	1	Q9Y2W1
6	GO:0050178	phenylpyruvate tautomerase activity	1	P14174
6	GO:0031821	G-protein coupled serotonin receptor binding	1	P50148
6	GO:0035257	nuclear hormone receptor binding	1	Q9Y2W1
6	GO:0003972	RNA ligase (ATP) activity	1	Q9Y3I0
6	GO:0004618	phosphoglycerate kinase activity	1	V9HWF4
6	GO:0046914	transition metal ion binding	1	Q14974
6	GO:0000049	tRNA binding	1	P68104
6	GO:0042288	MHC class I protein binding	1	Q8IWP6
6	GO:0050136	NADH dehydrogenase (quinone) activity	1	A0A024R745
6	GO:0070883	pre-miRNA binding	1	B5MDF5
6	GO:0004634	phosphopyruvate hydratase activity	1	P06733
6	GO:0008139	nuclear localization sequence binding	1	Q14974
6	GO:0008324	cation transmembrane transporter activity	1	P48047
6	GO:0070034	telomerase RNA binding	1	G3V4C1
6	GO:0042625	ATPase coupled ion transmembrane transporter activity	1	P48047
6	GO:0015405	P-P-bond-hydrolysis-driven transmembrane transporter activity	1	P48047
6	GO:0003697	single-stranded DNA binding	1	Q53SS8
6	GO:0000287	magnesium ion binding	1	P06733
6	GO:0019843	rRNA binding	1	P32969
6	GO:0050815	phosphoserine binding	1	P27348
6	GO:0042626	ATPase activity, coupled to transmembrane movement of substances	1	P48047
6	GO:0004167	dopachrome isomerase activity	1	P14174
6	GO:1990247	N6-methyladenosine-containing RNA binding	1	G3V4C1
6	GO:1901981	phosphatidylinositol phosphate binding	1	E9PDF6
6	GO:0015037	peptide disulfide oxidoreductase activity	1	O95881
6	GO:0016597	amino acid binding	1	P27348
6	GO:0016791	phosphatase activity	1	P62136
6	GO:0000774	adenyl-nucleotide exchange factor activity	1	B3KN59
6	GO:0030374	ligand-dependent nuclear receptor transcription coactivator activity	1	A0A024R0H7
7	GO:0004721	phosphoprotein phosphatase activity	1	P62136
7	GO:0070717	poly-purine tract binding	1	B1ANR0
7	GO:0030621	U4 snRNA binding	1	B4DX78
7	GO:0050115	myosin-light-chain-phosphatase activity	1	P62136
7	GO:0042054	histone methyltransferase activity	1	O14744
7	GO:0003743	translation initiation factor activity	1	A0A024R5S5
7	GO:0019829	cation-transporting ATPase activity	1	P48047
7	GO:0008270	zinc ion binding	1	Q14974
7	GO:0017070	U6 snRNA binding	1	B4DX78
7	GO:0008137	NADH dehydrogenase (ubiquinone) activity	1	A0A024R745
7	GO:0022890	inorganic cation transmembrane transporter activity	1	P48047
7	GO:0044769	ATPase activity, coupled to transmembrane movement of ions, rotational mechanism	1	P48047
7	GO:0003691	double-stranded telomeric DNA binding	1	P13010
8	GO:0003774	motor activity	1	E9PDF6
8	GO:0017130	poly(C) RNA binding	1	B1ANR0
8	GO:0003688	DNA replication origin binding	1	A0A126LB16
8	GO:0035326	enhancer binding	1	G3V4C1
8	GO:0015077	monovalent inorganic cation transmembrane transporter activity	1	P48047
8	GO:0001047	core promoter binding	1	P38159
8	GO:0004722	protein serine/threonine phosphatase activity	1	P62136
8	GO:0008143	poly(A) binding	1	B1ANR0
8	GO:0035243	protein-arginine omega-N symmetric methyltransferase activity	1	O14744
8	GO:0008469	histone-arginine N-methyltransferase activity	1	O14744
8	GO:0000976	transcription regulatory region sequence-specific DNA binding	1	G3V4C1
8	GO:0046933	proton-transporting ATP synthase activity, rotational mechanism	1	P48047
8	GO:0001159	core promoter proximal region DNA binding	1	G3V4C1
8	GO:0001012	RNA polymerase II regulatory region DNA binding	1	G3V4C1
9	GO:0003724	RNA helicase activity	1	B4DX78
9	GO:0000987	core promoter proximal region sequence-specific DNA binding	1	G3V4C1
9	GO:0000977	RNA polymerase II regulatory region sequence-specific DNA binding	1	G3V4C1
9	GO:0001158	enhancer sequence-specific DNA binding	1	G3V4C1
9	GO:0000146	microfilament motor activity	1	E9PDF6
9	GO:0044020	histone methyltransferase activity (H4-R3 specific)	1	O14744
9	GO:0015078	hydrogen ion transmembrane transporter activity	1	P48047
9	GO:0003678	DNA helicase activity	1	P13010
10	GO:0004003	ATP-dependent DNA helicase activity	1	P13010
10	GO:0004004	ATP-dependent RNA helicase activity	1	B4DX78
10	GO:0000978	RNA polymerase II core promoter proximal region sequence-specific DNA binding	1	G3V4C1
10	GO:0008186	RNA-dependent ATPase activity	1	B4DX78
10	GO:0000980	RNA polymerase II distal enhancer sequence-specific DNA binding	1	G3V4C1
10	GO:0008094	DNA-dependent ATPase activity	1	P13010
10	GO:0043492	ATPase activity, coupled to movement of substances	1	P48047

## Sheet: CC
Table S 4c. Cellular components of host proteins
Level	GO_ID	Term	count	Uniprot
1	GO:0005575	cellular_component	78	P06733, K0J110, A0A024R0H7, Q9Y3I0, P39019, A0A075B7D9, P62277, B4DT28, P39023, P30050, B5MDF5, P46783, P27824, P27348, O14744, P29966, Q14974, A0A024R745, L8B4J3, P49411, P48047, V9HWF4, G3V4C1, O75533, Q8IWR8, P38159, O95881, P50148, Q99832, P19338, Q9Y3B7, P63173, P14174, P68104, Q92522, A0A0C4DG17, B4DX78, A6NHL2, P08579, E9PDF6, P62249, O15020, P32969, Q2VPJ6, P52815, B1ANR0, H0YN18, O95373,…
2	GO:0005623	cell	77	P06733, K0J110, A0A024R0H7, Q9Y3I0, P39019, A0A075B7D9, P62277, B4DT28, P39023, P30050, B5MDF5, P46783, P27824, P27348, O14744, P29966, Q14974, A0A024R745, L8B4J3, P49411, P48047, V9HWF4, G3V4C1, O75533, Q8IWR8, P38159, O95881, P50148, Q99832, P19338, Q9Y3B7, P63173, P14174, P68104, Q92522, A0A0C4DG17, B4DX78, A6NHL2, P08579, E9PDF6, P62249, O15020, P32969, Q2VPJ6, P52815, B1ANR0, H0YN18, O95373,…
2	GO:0044464	cell part	77	P06733, K0J110, A0A024R0H7, Q9Y3I0, P39019, A0A075B7D9, P62277, B4DT28, P39023, P30050, B5MDF5, P46783, P27824, P27348, O14744, P29966, Q14974, A0A024R745, L8B4J3, P49411, P48047, V9HWF4, G3V4C1, O75533, Q8IWR8, P38159, O95881, P50148, Q99832, P19338, Q9Y3B7, P63173, P14174, P68104, Q92522, A0A0C4DG17, B4DX78, A6NHL2, P08579, E9PDF6, P62249, O15020, P32969, Q2VPJ6, P52815, B1ANR0, H0YN18, O95373,…
3	GO:0005622	intracellular	77	P06733, K0J110, A0A024R0H7, Q9Y3I0, P39019, A0A075B7D9, P62277, B4DT28, P30050, P39023, B5MDF5, P46783, P27824, P27348, O14744, P29966, Q14974, A0A024R745, L8B4J3, P49411, P48047, O75533, V9HWF4, G3V4C1, Q8IWR8, P38159, O95881, P50148, P19338, Q99832, Q9Y3B7, P63173, P14174, P68104, Q92522, B4DX78, A0A0C4DG17, A6NHL2, P08579, E9PDF6, P62249, O15020, P32969, Q2VPJ6, P52815, B1ANR0, O95373, H0YN18,…
3	GO:0044424	intracellular part	77	P06733, K0J110, A0A024R0H7, Q9Y3I0, P39019, A0A075B7D9, P62277, B4DT28, P30050, P39023, B5MDF5, P46783, P27824, P27348, O14744, P29966, Q14974, A0A024R745, L8B4J3, P49411, P48047, O75533, V9HWF4, G3V4C1, Q8IWR8, P38159, O95881, P50148, P19338, Q99832, Q9Y3B7, P63173, P14174, P68104, Q92522, B4DX78, A0A0C4DG17, A6NHL2, P08579, E9PDF6, P62249, O15020, P32969, Q2VPJ6, P52815, B1ANR0, O95373, H0YN18,…
2	GO:0043226	organelle	74	P06733, K0J110, A0A024R0H7, Q9Y3I0, P39019, A0A075B7D9, P62277, B4DT28, P30050, P39023, B5MDF5, P46783, P27824, O14744, P27348, P29966, Q14974, A0A024R745, L8B4J3, P49411, P48047, O75533, V9HWF4, G3V4C1, Q8IWR8, P38159, O95881, P50148, P19338, Q99832, Q9Y3B7, P63173, P68104, P14174, Q92522, B4DX78, A0A0C4DG17, A6NHL2, P08579, E9PDF6, P62249, O15020, P32969, Q2VPJ6, P52815, B1ANR0, H0YN18, O95373,…
3	GO:0043227	membrane-bounded organelle	71	P06733, K0J110, A0A024R0H7, Q9Y3I0, P39019, A0A075B7D9, P62277, B4DT28, P30050, P39023, B5MDF5, P46783, P27824, O14744, P27348, P29966, Q14974, A0A024R745, L8B4J3, P49411, P48047, O75533, V9HWF4, G3V4C1, Q8IWR8, P38159, O95881, P50148, P19338, Q99832, Q9Y3B7, P68104, P14174, Q92522, B4DX78, A0A0C4DG17, A6NHL2, P08579, E9PDF6, P62249, O15020, P32969, Q2VPJ6, P52815, B1ANR0, O95373, H0YN18, K7EKQ2,…
3	GO:0043229	intracellular organelle	71	P06733, K0J110, A0A024R0H7, Q9Y3I0, P39019, A0A075B7D9, P62277, B4DT28, P30050, P39023, B5MDF5, P46783, P27824, O14744, P27348, P29966, Q14974, A0A024R745, L8B4J3, P49411, P48047, O75533, V9HWF4, G3V4C1, Q8IWR8, P38159, O95881, P50148, P19338, Q99832, Q9Y3B7, P63173, P68104, P14174, Q92522, B4DX78, A0A0C4DG17, A6NHL2, P08579, E9PDF6, P62249, O15020, P32969, Q2VPJ6, P52815, B1ANR0, O95373, H0YN18,…
4	GO:0005737	cytoplasm	69	P06733, K0J110, A0A024R0H7, Q9Y3I0, P39019, A0A075B7D9, P62277, B4DT28, P30050, P39023, B5MDF5, P46783, P27824, P27348, O14744, P29966, A0A024R745, Q14974, L8B4J3, P49411, P48047, G3V4C1, V9HWF4, Q8IWR8, O95881, P50148, P19338, Q99832, Q9Y3B7, P63173, P68104, P14174, A0A0C4DG17, B4DX78, A6NHL2, E9PDF6, P62249, O15020, P32969, Q2VPJ6, P52815, B1ANR0, H0YN18, O95373, K7EKQ2, P13010, Q16531, Q9NQC3,…
2	GO:0044422	organelle part	66	K0J110, A0A024R0H7, Q9Y3I0, P39019, A0A075B7D9, P62277, B4DT28, P30050, P39023, B5MDF5, P46783, P27824, O14744, P27348, Q14974, A0A024R745, L8B4J3, P49411, P48047, O75533, G3V4C1, Q8IWR8, P38159, O95881, P50148, Q99832, P19338, Q9Y3B7, P63173, P68104, P14174, Q92522, B4DX78, A0A0C4DG17, P08579, A6NHL2, E9PDF6, P62249, O15020, P32969, Q2VPJ6, P52815, B1ANR0, O95373, H0YN18, P13010, Q16531, A0A024R…
3	GO:0044446	intracellular organelle part	66	K0J110, A0A024R0H7, Q9Y3I0, P39019, A0A075B7D9, P62277, B4DT28, P30050, P39023, B5MDF5, P46783, P27824, O14744, P27348, Q14974, A0A024R745, L8B4J3, P49411, P48047, O75533, G3V4C1, Q8IWR8, P38159, O95881, P50148, Q99832, P19338, Q9Y3B7, P63173, P68104, P14174, Q92522, B4DX78, A0A0C4DG17, P08579, A6NHL2, E9PDF6, P62249, O15020, P32969, Q2VPJ6, P52815, B1ANR0, O95373, H0YN18, P13010, Q16531, A0A024R…
4	GO:0043231	intracellular membrane-bounded organelle	65	P06733, K0J110, A0A024R0H7, Q9Y3I0, P39019, A0A075B7D9, P62277, B4DT28, P39023, B5MDF5, P46783, P27824, O14744, P27348, Q14974, A0A024R745, L8B4J3, P49411, P48047, O75533, G3V4C1, V9HWF4, Q8IWR8, P38159, O95881, P50148, P19338, Q99832, Q9Y3B7, P68104, P14174, Q92522, B4DX78, A0A0C4DG17, P08579, A6NHL2, P62249, E9PDF6, O15020, P32969, Q2VPJ6, P52815, B1ANR0, O95373, H0YN18, P13010, Q16531, A0A024R…
2	GO:0032991	macromolecular complex	59	P06733, K0J110, A0A024R0H7, Q9Y3I0, P39019, P62277, B4DT28, P30050, P39023, B5MDF5, P46783, P27348, O14744, Q14974, A0A024R745, L8B4J3, P49411, P48047, O75533, G3V4C1, Q8IWR8, P38159, P50148, P19338, Q99832, Q9Y3B7, P63173, P68104, Q92522, B4DX78, A0A0C4DG17, P08579, A6NHL2, E9PDF6, P62249, P32969, Q2VPJ6, P52815, B1ANR0, O95373, H0YN18, P13010, Q16531, A0A024R1U2, P62136, P25786, Q6NSF2, G3XAM7,…
4	GO:0044444	cytoplasmic part	58	P06733, K0J110, A0A024R0H7, Q9Y3I0, P39019, P62277, B4DT28, P30050, P39023, B5MDF5, P46783, P27824, P27348, O14744, P29966, A0A024R745, Q14974, L8B4J3, P49411, P48047, G3V4C1, V9HWF4, Q8IWR8, O95881, P50148, P19338, Q99832, Q9Y3B7, P63173, P68104, A0A0C4DG17, A6NHL2, E9PDF6, P62249, O15020, P32969, Q2VPJ6, P52815, B1ANR0, H0YN18, K7EKQ2, P13010, Q9NQC3, P62136, P25786, G3XAM7, A0A024R5S5, Q92945,…
5	GO:0005634	nucleus	53	P06733, K0J110, A0A024R0H7, Q9Y3I0, P39019, A0A075B7D9, P62277, B4DT28, P39023, B5MDF5, P46783, O14744, P27348, Q14974, L8B4J3, P48047, G3V4C1, O75533, V9HWF4, Q8IWR8, P38159, P19338, P68104, P14174, Q92522, A0A0C4DG17, B4DX78, P08579, A6NHL2, P62249, O15020, P32969, Q2VPJ6, B1ANR0, O95373, H0YN18, P13010, Q16531, A0A024R1U2, Q9NQC3, P62136, P25786, Q92945, P31943, B8ZZW7, Q8IWP6, Q02790, Q53SS8,…
2	GO:0016020	membrane	51	P06733, K0J110, Q9Y3I0, P39019, P62277, P30050, P39023, B5MDF5, P46783, P27824, P27348, P29966, A0A024R745, Q14974, L8B4J3, P49411, P48047, V9HWF4, G3V4C1, Q8IWR8, P38159, P50148, P19338, Q9Y3B7, P68104, A0A0C4DG17, B4DX78, E9PDF6, P62249, O15020, P32969, Q2VPJ6, P52815, B1ANR0, O95373, P13010, Q9NQC3, P62136, G3XAM7, Q92945, P31943, P62829, Q8NC51, Q8IWP6, Q02790, J3QRS3, Q53SS8, Q8WXX5, Q15293,…
2	GO:0031974	membrane-enclosed lumen	51	K0J110, A0A024R0H7, Q9Y3I0, P39019, A0A075B7D9, P62277, B4DT28, P39023, B5MDF5, P46783, P27824, O14744, P27348, Q14974, L8B4J3, P49411, G3V4C1, O75533, Q8IWR8, P38159, O95881, P19338, Q9Y3B7, P68104, P14174, Q92522, A0A0C4DG17, B4DX78, P08579, P62249, O15020, P32969, Q2VPJ6, P52815, O95373, P13010, Q16531, A0A024R1U2, P62136, P25786, Q92945, P31943, B8ZZW7, Q8IWP6, Q02790, Q53SS8, Q15293, Q9NX58,…
3	GO:0043233	organelle lumen	51	K0J110, A0A024R0H7, Q9Y3I0, P39019, A0A075B7D9, P62277, B4DT28, P39023, B5MDF5, P46783, P27824, O14744, P27348, Q14974, L8B4J3, P49411, G3V4C1, O75533, Q8IWR8, P38159, O95881, P19338, Q9Y3B7, P68104, P14174, Q92522, A0A0C4DG17, B4DX78, P08579, P62249, O15020, P32969, Q2VPJ6, P52815, O95373, P13010, Q16531, A0A024R1U2, P62136, P25786, Q92945, P31943, B8ZZW7, Q8IWP6, Q02790, Q53SS8, Q15293, Q9NX58,…
4	GO:0070013	intracellular organelle lumen	51	K0J110, A0A024R0H7, Q9Y3I0, P39019, A0A075B7D9, P62277, B4DT28, P39023, B5MDF5, P46783, P27824, O14744, P27348, Q14974, L8B4J3, P49411, G3V4C1, O75533, Q8IWR8, P38159, O95881, P19338, Q9Y3B7, P68104, P14174, Q92522, A0A0C4DG17, B4DX78, P08579, P62249, O15020, P32969, Q2VPJ6, P52815, O95373, P13010, Q16531, A0A024R1U2, P62136, P25786, Q92945, P31943, B8ZZW7, Q8IWP6, Q02790, Q53SS8, Q15293, Q9NX58,…
3	GO:0043228	non-membrane-bounded organelle	48	K0J110, A0A024R0H7, P39019, A0A075B7D9, P62277, B4DT28, P39023, P30050, B5MDF5, P46783, P29966, L8B4J3, P49411, G3V4C1, Q8IWR8, P38159, P19338, Q99832, Q9Y3B7, P63173, P68104, Q92522, A0A0C4DG17, A6NHL2, P08579, P62249, E9PDF6, O15020, P32969, P52815, B1ANR0, H0YN18, P13010, Q16531, P62136, P25786, G3XAM7, A0A024R5S5, Q92945, P31943, P62829, Q8IWP6, Q02790, A8K8J9, J3QRS3, Q9NX58, P17066, P0C0S8
4	GO:0043232	intracellular non-membrane-bounded organelle	48	O15020, P32969, P52815, K0J110, A0A024R0H7, B1ANR0, H0YN18, P39019, A0A075B7D9, P62277, P13010, B4DT28, P39023, P30050, B5MDF5, Q16531, P46783, P62136, P29966, P25786, G3XAM7, A0A024R5S5, L8B4J3, Q92945, P31943, P49411, G3V4C1, P62829, Q8IWP6, Q8IWR8, P38159, Q02790, A8K8J9, P19338, Q99832, J3QRS3, Q9Y3B7, P63173, P68104, Q9NX58, P17066, P0C0S8, Q92522, A0A0C4DG17, A6NHL2, P08579, P62249, E9PDF6
2	GO:0005576	extracellular region	47	P06733, O15020, Q2VPJ6, B1ANR0, H0YN18, P39019, K7EKQ2, P62277, P30050, P39023, B5MDF5, Q16531, P46783, P27824, Q9NQC3, P27348, P62136, P29966, P25786, Q14974, L8B4J3, P49411, P48047, G3V4C1, V9HWF4, P62829, B8ZZW7, Q8NC51, Q8IWP6, P38159, P50148, Q02790, P19338, Q99832, A8K8J9, J3QRS3, Q53SS8, Q8WXX5, P68104, P17066, P14174, P0C0S8, A0A0C4DG17, A6NHL2, Q9Y2W1, E9PDF6, P62249
2	GO:0044421	extracellular region part	47	P06733, O15020, Q2VPJ6, B1ANR0, H0YN18, P39019, K7EKQ2, P62277, P30050, P39023, B5MDF5, Q16531, P46783, P27824, Q9NQC3, P27348, P62136, P29966, P25786, Q14974, L8B4J3, P49411, P48047, G3V4C1, V9HWF4, P62829, B8ZZW7, Q8NC51, Q8IWP6, P38159, P50148, Q02790, P19338, Q99832, A8K8J9, J3QRS3, Q53SS8, Q8WXX5, P68104, P17066, P14174, P0C0S8, A0A0C4DG17, A6NHL2, Q9Y2W1, E9PDF6, P62249
4	GO:0044428	nuclear part	47	O15020, P32969, Q2VPJ6, K0J110, A0A024R0H7, B1ANR0, Q9Y3I0, O95373, P39019, A0A075B7D9, P62277, P13010, B4DT28, P39023, B5MDF5, P46783, Q16531, A0A024R1U2, Q9NQC3, P62136, O14744, P27348, P25786, Q14974, L8B4J3, Q92945, P31943, G3V4C1, O75533, B8ZZW7, Q8IWR8, Q8IWP6, P38159, Q02790, P19338, Q53SS8, P68104, Q9NX58, P14174, P17066, P0C0S8, Q92522, A0A0C4DG17, B4DX78, P08579, Q9Y2W1, P62249
4	GO:0031982	vesicle	46	P06733, O15020, Q2VPJ6, B1ANR0, H0YN18, P39019, K7EKQ2, P62277, P30050, P39023, B5MDF5, P46783, Q16531, P27824, Q9NQC3, P27348, P62136, P29966, P25786, Q14974, L8B4J3, P49411, P48047, G3V4C1, V9HWF4, P62829, B8ZZW7, Q8NC51, Q8IWP6, P38159, P50148, Q02790, P19338, Q99832, A8K8J9, J3QRS3, Q53SS8, P17066, P68104, P14174, P0C0S8, A0A0C4DG17, A6NHL2, Q9Y2W1, E9PDF6, P62249
3	GO:0043230	extracellular organelle	45	P06733, Q2VPJ6, B1ANR0, H0YN18, P39019, K7EKQ2, P62277, P30050, P39023, B5MDF5, P46783, Q16531, P27824, Q9NQC3, P27348, P62136, P29966, P25786, Q14974, L8B4J3, P49411, P48047, G3V4C1, V9HWF4, P62829, B8ZZW7, Q8NC51, Q8IWP6, P38159, P50148, Q02790, P19338, Q99832, A8K8J9, J3QRS3, Q53SS8, P17066, P68104, P14174, P0C0S8, A0A0C4DG17, A6NHL2, Q9Y2W1, E9PDF6, P62249
3	GO:1903561	extracellular vesicle	45	P06733, Q2VPJ6, B1ANR0, H0YN18, P39019, K7EKQ2, P62277, P30050, P39023, B5MDF5, P46783, Q16531, P27824, Q9NQC3, P27348, P62136, P29966, P25786, Q14974, L8B4J3, P49411, P48047, G3V4C1, V9HWF4, P62829, B8ZZW7, Q8NC51, Q8IWP6, P38159, P50148, Q02790, P19338, Q99832, A8K8J9, J3QRS3, Q53SS8, P17066, P68104, P14174, P0C0S8, A0A0C4DG17, A6NHL2, Q9Y2W1, E9PDF6, P62249
3	GO:0070062	extracellular exosome	45	P06733, Q2VPJ6, B1ANR0, H0YN18, P39019, K7EKQ2, P62277, P30050, P39023, B5MDF5, P46783, Q16531, P27824, Q9NQC3, P27348, P62136, P29966, P25786, Q14974, L8B4J3, P49411, P48047, G3V4C1, V9HWF4, P62829, B8ZZW7, Q8NC51, Q8IWP6, P38159, P50148, Q02790, P19338, Q99832, A8K8J9, J3QRS3, Q53SS8, P17066, P68104, P14174, P0C0S8, A0A0C4DG17, A6NHL2, Q9Y2W1, E9PDF6, P62249
5	GO:0031981	nuclear lumen	44	O15020, P32969, Q2VPJ6, K0J110, A0A024R0H7, Q9Y3I0, O95373, P39019, A0A075B7D9, P62277, P13010, B4DT28, P39023, B5MDF5, P46783, Q16531, A0A024R1U2, P62136, O14744, P27348, P25786, Q14974, L8B4J3, Q92945, P31943, G3V4C1, O75533, B8ZZW7, Q8IWR8, P38159, Q02790, P19338, Q53SS8, P68104, Q9NX58, P14174, P17066, P0C0S8, Q92522, A0A0C4DG17, B4DX78, P08579, Q9Y2W1, P62249
5	GO:0005654	nucleoplasm	36	Q2VPJ6, A0A024R0H7, Q9Y3I0, O95373, P39019, A0A075B7D9, P62277, P13010, B4DT28, P39023, B5MDF5, P46783, Q16531, A0A024R1U2, O14744, P62136, P27348, P25786, Q14974, Q92945, P31943, L8B4J3, G3V4C1, O75533, B8ZZW7, P38159, Q02790, P19338, Q53SS8, P17066, P14174, A0A0C4DG17, B4DX78, P08579, Q9Y2W1, P62249
3	GO:1990904	ribonucleoprotein complex	35	P32969, P52815, K0J110, B1ANR0, P39019, P62277, B4DT28, P30050, P39023, P46783, A0A024R1U2, P25786, Q6NSF2, A0A024R5S5, L8B4J3, Q92945, P31943, P49411, O75533, G3V4C1, P62829, Q8IWR8, Q8IWP6, P38159, P19338, Q53SS8, Q9Y3B7, P63173, P68104, P17066, B4DX78, A0A0C4DG17, P08579, A6NHL2, P62249
4	GO:0030529	intracellular ribonucleoprotein complex	35	P32969, P52815, K0J110, B1ANR0, P39019, P62277, B4DT28, P30050, P39023, P46783, A0A024R1U2, P25786, Q6NSF2, A0A024R5S5, L8B4J3, P31943, Q92945, P49411, O75533, G3V4C1, P62829, Q8IWR8, Q8IWP6, P38159, P19338, Q9Y3B7, Q53SS8, P63173, P68104, P17066, B4DX78, A0A0C4DG17, P08579, A6NHL2, P62249
5	GO:0005829	cytosol	34	P06733, O15020, P32969, Q2VPJ6, A0A024R0H7, P39019, P62277, P13010, P30050, P39023, P46783, P27348, P62136, O14744, P25786, G3XAM7, Q14974, A0A024R5S5, L8B4J3, Q92945, G3V4C1, V9HWF4, P62829, B3KN59, Q8IWR8, Q8IWP6, Q99832, A8K8J9, J3QRS3, P63173, P17066, P68104, A0A0C4DG17, P62249
3	GO:0043234	protein complex	29	P06733, Q2VPJ6, A0A024R0H7, Q9Y3I0, H0YN18, O95373, P13010, B4DT28, B5MDF5, P62136, P27348, O14744, P25786, G3XAM7, Q14974, A0A024R745, A0A024R5S5, P48047, G3V4C1, Q8IWP6, P50148, A8K8J9, Q99832, J3QRS3, P17066, P68104, B4DX78, Q9Y2W1, E9PDF6
3	GO:0071944	cell periphery	21	G3XAM7, P06733, O15020, L8B4J3, P48047, Q2VPJ6, K0J110, Q8IWP6, P50148, A8K8J9, P19338, P13010, Q8WXX5, P68104, P17066, O14654, A0A0C4DG17, Q9NQC3, P62136, P29966, E9PDF6
3	GO:0005886	plasma membrane	19	G3XAM7, P06733, O15020, L8B4J3, P48047, Q2VPJ6, K0J110, Q8IWP6, P50148, P13010, Q8WXX5, P68104, P17066, O14654, A0A0C4DG17, Q9NQC3, P62136, P29966, E9PDF6
3	GO:0012505	endomembrane system	19	G3XAM7, Q14974, O15020, L8B4J3, A0A024R0H7, Q8IWP6, Q9Y3I0, O95881, O95373, Q02790, P50148, Q15293, P17066, B5MDF5, Q9NQC3, P27824, O14744, A6NHL2, E9PDF6
2	GO:0030054	cell junction	18	G3XAM7, O15020, P32969, P62829, B1ANR0, Q8IWR8, P39019, P62277, Q53SS8, P63173, P17066, P30050, P39023, P46783, P27348, P62136, P29966, P62249
3	GO:1902494	catalytic complex	18	P06733, A0A024R745, P31943, Q2VPJ6, G3V4C1, O75533, A0A024R0H7, B1ANR0, P38159, H0YN18, B4DT28, P17066, Q16531, P62136, O14744, P27348, P08579, P25786
3	GO:0030055	cell-substrate junction	17	G3XAM7, P32969, P62829, B1ANR0, Q8IWR8, P39019, P62277, Q53SS8, P63173, P17066, P30050, P39023, P46783, P27348, P62136, P29966, P62249
3	GO:0070161	anchoring junction	17	G3XAM7, P32969, P62829, B1ANR0, Q8IWR8, P39019, P62277, Q53SS8, P63173, P17066, P30050, P39023, P46783, P27348, P62136, P29966, P62249
4	GO:0005912	adherens junction	17	G3XAM7, P32969, P62829, B1ANR0, Q8IWR8, P39019, P62277, Q53SS8, P63173, P17066, P30050, P39023, P46783, P27348, P62136, P29966, P62249
4	GO:0005924	cell-substrate adherens junction	17	G3XAM7, P32969, P62829, B1ANR0, Q8IWR8, P39019, P62277, Q53SS8, P63173, P17066, P30050, P39023, P46783, P27348, P62136, P29966, P62249
5	GO:0005840	ribosome	17	A0A024R5S5, L8B4J3, P32969, P49411, P62829, P52815, Q8IWR8, P39019, Q9Y3B7, P62277, P63173, P68104, P30050, P39023, P46783, A0A0C4DG17, P62249
5	GO:0005730	nucleolus	17	L8B4J3, P32969, K0J110, Q8IWR8, P39019, P19338, A0A075B7D9, P62277, B4DT28, P68104, Q9NX58, P39023, B5MDF5, Q92522, P46783, P62136, P08579
5	GO:0005925	focal adhesion	17	G3XAM7, P32969, P62829, B1ANR0, Q8IWR8, P39019, P62277, Q53SS8, P63173, P17066, P30050, P39023, P46783, P27348, P62136, P29966, P62249
2	GO:0044425	membrane part	15	G3XAM7, O15020, A0A024R745, P48047, V9HWF4, Q2VPJ6, Q8IWP6, Q9Y3I0, Q02790, P50148, P17066, P68104, Q9NQC3, P27824, E9PDF6
5	GO:0005856	cytoskeleton	14	O15020, A0A024R0H7, Q8IWP6, A8K8J9, Q99832, J3QRS3, P17066, P68104, B5MDF5, P62136, P29966, A6NHL2, E9PDF6, P25786
5	GO:0044445	cytosolic part	14	P06733, L8B4J3, P32969, P62829, Q8IWR8, P39019, Q99832, P62277, P63173, P30050, P39023, P46783, A0A0C4DG17, P62249
4	GO:0044430	cytoskeletal part	13	O15020, A0A024R0H7, Q8IWP6, A8K8J9, Q99832, J3QRS3, P17066, P68104, B5MDF5, P62136, A6NHL2, E9PDF6, P25786
4	GO:0044391	ribosomal subunit	13	L8B4J3, P32969, P62829, P52815, Q8IWR8, P39019, P62277, P63173, P30050, P39023, P46783, A0A0C4DG17, P62249
6	GO:0022626	cytosolic ribosome	12	L8B4J3, P32969, P62829, Q8IWR8, P39019, P62277, P63173, P30050, P39023, P46783, A0A0C4DG17, P62249
3	GO:0031090	organelle membrane	11	Q14974, A0A024R745, Q9Y3B7, L8B4J3, P48047, P17066, B5MDF5, P52815, P27348, E9PDF6, P50148
3	GO:0097458	neuron part	10	O15020, L8B4J3, B4DT28, Q8IWP6, P27824, P62136, P29966, Q02790, P50148, E9PDF6
3	GO:0005615	extracellular space	9	P06733, O15020, Q8WXX5, L8B4J3, P17066, P68104, Q16531, P27348, P38159
3	GO:0042995	cell projection	9	O15020, L8B4J3, P68104, B5MDF5, Q8IWP6, P29966, Q02790, P50148, E9PDF6
3	GO:0031975	envelope	9	Q14974, A0A024R745, Q9Y3B7, P48047, P52815, Q9NQC3, Q8IWP6, Q9Y3I0, O95373
4	GO:0044427	chromosomal part	9	A8K8J9, P13010, P0C0S8, G3V4C1, B5MDF5, Q92522, Q16531, P38159, P62136
4	GO:0031967	organelle envelope	9	Q14974, A0A024R745, Q9Y3B7, P48047, P52815, Q9NQC3, Q8IWP6, Q9Y3I0, O95373
4	GO:0005694	chromosome	9	A8K8J9, P13010, P0C0S8, G3V4C1, B5MDF5, Q92522, Q16531, P38159, P62136
5	GO:0005681	spliceosomal complex	9	P31943, B4DT28, O75533, G3V4C1, A0A024R1U2, B1ANR0, B4DX78, P38159, P08579
4	GO:0044432	endoplasmic reticulum part	8	Q14974, Q15293, P17066, P27824, Q9NQC3, Q9Y3I0, O95881, Q02790
4	GO:0005783	endoplasmic reticulum	8	Q14974, Q15293, P17066, P27824, Q9NQC3, Q9Y3I0, O95881, Q02790
5	GO:0005739	mitochondrion	8	A0A024R745, Q9Y3B7, L8B4J3, P49411, P48047, Q2VPJ6, P52815, P62136
5	GO:0015934	large ribosomal subunit	8	L8B4J3, P63173, P32969, P30050, P39023, P62829, P52815, Q8IWR8
6	GO:0015630	microtubule cytoskeleton	8	Q99832, A8K8J9, P17066, B5MDF5, A0A024R0H7, Q8IWP6, A6NHL2, P25786
4	GO:0097708	intracellular vesicle	7	L8B4J3, P17066, Q2VPJ6, B5MDF5, P27348, A6NHL2, E9PDF6
4	GO:0071013	catalytic step 2 spliceosome	7	P31943, B4DT28, G3V4C1, O75533, B1ANR0, P38159, P08579
5	GO:0031410	cytoplasmic vesicle	7	L8B4J3, P17066, Q2VPJ6, B5MDF5, P27348, A6NHL2, E9PDF6
6	GO:0015629	actin cytoskeleton	7	A8K8J9, O15020, J3QRS3, P68104, P62136, P29966, E9PDF6
6	GO:0022625	cytosolic large ribosomal subunit	7	L8B4J3, P63173, P32969, P30050, P39023, P62829, Q8IWR8
3	GO:0098805	whole membrane	6	L8B4J3, P17066, V9HWF4, B5MDF5, P50148, E9PDF6
3	GO:0044459	plasma membrane part	6	G3XAM7, O15020, P68104, Q8IWP6, E9PDF6, P50148
5	GO:0015935	small ribosomal subunit	6	P62277, L8B4J3, P46783, A0A0C4DG17, P39019, P62249
5	GO:0044454	nuclear chromosome part	6	P13010, P0C0S8, G3V4C1, Q16531, P38159, P62136
5	GO:0044451	nucleoplasm part	6	P17066, Q2VPJ6, O14744, P62136, P27348, Q9Y2W1
5	GO:0000228	nuclear chromosome	6	P13010, P0C0S8, G3V4C1, Q16531, P38159, P62136
6	GO:0022627	cytosolic small ribosomal subunit	6	P62277, L8B4J3, P46783, A0A0C4DG17, P39019, P62249
2	GO:0099080	supramolecular complex	5	Q99832, J3QRS3, Q8IWP6, A6NHL2, E9PDF6
3	GO:0005789	endoplasmic reticulum membrane	5	P17066, Q9NQC3, P27824, Q9Y3I0, Q02790
3	GO:0044463	cell projection part	5	O15020, P68104, P29966, P50148, E9PDF6
3	GO:0099081	supramolecular polymer	5	Q99832, J3QRS3, Q8IWP6, A6NHL2, E9PDF6
3	GO:0042175	nuclear outer membrane-endoplasmic reticulum membrane network	5	P17066, Q9NQC3, P27824, Q9Y3I0, Q02790
4	GO:0005635	nuclear envelope	5	Q14974, Q8IWP6, Q9NQC3, Q9Y3I0, O95373
4	GO:0099512	supramolecular fiber	5	Q99832, J3QRS3, Q8IWP6, A6NHL2, E9PDF6
4	GO:0044429	mitochondrial part	5	A0A024R745, Q9Y3B7, P49411, P48047, P52815
4	GO:1990234	transferase complex	5	P17066, Q16531, A0A024R0H7, O14744, P62136
4	GO:0043005	neuron projection	5	O15020, L8B4J3, Q8IWP6, P29966, Q02790
4	GO:0098588	bounding membrane of organelle	5	L8B4J3, P17066, B5MDF5, E9PDF6, P50148
4	GO:0005667	transcription factor complex	5	P06733, A0A024R0H7, P27348, O14744, Q9Y2W1
5	GO:0000785	chromatin	5	P0C0S8, G3V4C1, B5MDF5, Q92522, P38159
3	GO:0098796	membrane protein complex	4	G3XAM7, A0A024R745, P48047, Q8IWP6
4	GO:0044433	cytoplasmic vesicle part	4	L8B4J3, Q2VPJ6, P27348, E9PDF6
4	GO:0044437	vacuolar part	4	L8B4J3, P17066, Q2VPJ6, P50148
4	GO:0031966	mitochondrial membrane	4	A0A024R745, Q9Y3B7, P48047, P52815
4	GO:0019866	organelle inner membrane	4	A0A024R745, Q9Y3B7, P48047, P52815
4	GO:0005768	endosome	4	L8B4J3, B5MDF5, A6NHL2, E9PDF6
4	GO:0005794	Golgi apparatus	4	G3XAM7, A0A024R0H7, O14744, E9PDF6
4	GO:0005938	cell cortex	4	A8K8J9, P19338, O15020, P68104
5	GO:0005740	mitochondrial envelope	4	A0A024R745, Q9Y3B7, P48047, P52815
5	GO:0005773	vacuole	4	L8B4J3, P17066, Q2VPJ6, P50148
5	GO:0098687	chromosomal region	4	A8K8J9, P13010, Q16531, P62136
5	GO:0099568	cytoplasmic region	4	A8K8J9, P19338, O15020, P68104
5	GO:0035770	ribonucleoprotein granule	4	P19338, B1ANR0, Q8IWP6, A6NHL2
5	GO:0030532	small nuclear ribonucleoprotein complex	4	O75533, A0A024R1U2, B4DX78, P08579
5	GO:0036464	cytoplasmic ribonucleoprotein granule	4	P19338, B1ANR0, Q8IWP6, A6NHL2
5	GO:0005813	centrosome	4	A8K8J9, P17066, B5MDF5, P25786
5	GO:0005743	mitochondrial inner membrane	4	A0A024R745, Q9Y3B7, P48047, P52815
5	GO:0005815	microtubule organizing center	4	A8K8J9, P17066, B5MDF5, P25786
5	GO:0099513	polymeric cytoskeletal fiber	4	Q99832, Q8IWP6, A6NHL2, E9PDF6
6	GO:0000323	lytic vacuole	4	L8B4J3, P17066, Q2VPJ6, P50148
6	GO:0097525	spliceosomal snRNP complex	4	O75533, A0A024R1U2, B4DX78, P08579
7	GO:0005764	lysosome	4	L8B4J3, P17066, Q2VPJ6, P50148
3	GO:0031224	intrinsic component of membrane	3	P17066, Q9NQC3, P27824
3	GO:0032993	protein-DNA complex	3	P13010, P0C0S8, Q92522
4	GO:0005774	vacuolar membrane	3	L8B4J3, P17066, P50148
4	GO:0034708	methyltransferase complex	3	A0A024R0H7, O14744, P62136
4	GO:0000118	histone deacetylase complex	3	P17066, Q2VPJ6, P27348
4	GO:0016021	integral component of membrane	3	P17066, Q9NQC3, P27824
5	GO:0048471	perinuclear region of cytoplasm	3	P17066, P27348, E9PDF6
5	GO:0044448	cell cortex part	3	A8K8J9, O15020, P68104
5	GO:0005788	endoplasmic reticulum lumen	3	Q15293, P27824, O95881
5	GO:0030864	cortical actin cytoskeleton	3	A8K8J9, O15020, P68104
5	GO:0098852	lytic vacuole membrane	3	L8B4J3, P17066, P50148
5	GO:0005759	mitochondrial matrix	3	Q9Y3B7, P49411, P52815
6	GO:0005765	lysosomal membrane	3	L8B4J3, P17066, P50148
6	GO:0000781	chromosome, telomeric region	3	P13010, Q16531, P62136
6	GO:0000790	nuclear chromatin	3	P0C0S8, G3V4C1, P38159
6	GO:0005874	microtubule	3	Q99832, Q8IWP6, A6NHL2
6	GO:0030863	cortical cytoskeleton	3	A8K8J9, O15020, P68104
6	GO:0000784	nuclear chromosome, telomeric region	3	P13010, Q16531, P62136
7	GO:0005686	U2 snRNP	3	O75533, A0A024R1U2, P08579
3	GO:0072562	blood microparticle	2	P17066, P27348
3	GO:0044455	mitochondrial membrane part	2	A0A024R745, P48047
3	GO:0098590	plasma membrane region	2	P68104, E9PDF6
3	GO:0044297	cell body	2	L8B4J3, Q8IWP6
3	GO:0000313	organellar ribosome	2	Q9Y3B7, P52815
3	GO:0044815	DNA packaging complex	2	P0C0S8, Q92522
4	GO:0000502	proteasome complex	2	H0YN18, P25786
4	GO:1905368	peptidase complex	2	H0YN18, P25786
4	GO:0098800	inner mitochondrial membrane protein complex	2	A0A024R745, P48047
4	GO:0010008	endosome membrane	2	L8B4J3, E9PDF6
4	GO:0012506	vesicle membrane	2	L8B4J3, P27348
4	GO:0030176	integral component of endoplasmic reticulum membrane	2	P27824, Q9NQC3
4	GO:0016459	myosin complex	2	J3QRS3, P62136
4	GO:0008180	COP9 signalosome	2	P17066, Q2VPJ6
4	GO:0031227	intrinsic component of endoplasmic reticulum membrane	2	Q9NQC3, P27824
4	GO:0005643	nuclear pore	2	Q14974, O95373
4	GO:0005761	mitochondrial ribosome	2	Q9Y3B7, P52815
4	GO:0098798	mitochondrial protein complex	2	A0A024R745, P48047
4	GO:0000786	nucleosome	2	P0C0S8, Q92522
4	GO:0098797	plasma membrane protein complex	2	G3XAM7, Q8IWP6
4	GO:0031984	organelle subcompartment	2	Q14974, E9PDF6
4	GO:0019773	proteasome core complex, alpha-subunit complex	2	H0YN18, P25786
4	GO:0005839	proteasome core complex	2	H0YN18, P25786
4	GO:0000151	ubiquitin ligase complex	2	P17066, Q16531
5	GO:1905369	endopeptidase complex	2	H0YN18, P25786
5	GO:0035097	histone methyltransferase complex	2	P62136, O14744
5	GO:0034709	methylosome	2	A0A024R0H7, O14744
5	GO:0055037	recycling endosome	2	B5MDF5, A6NHL2
5	GO:0008091	spectrin	2	A8K8J9, O15020
5	GO:0030424	axon	2	O15020, Q02790
5	GO:0044440	endosomal part	2	L8B4J3, E9PDF6
5	GO:0044450	microtubule organizing center part	2	P17066, B5MDF5
5	GO:0030659	cytoplasmic vesicle membrane	2	L8B4J3, P27348
5	GO:0005814	centriole	2	P17066, B5MDF5
6	GO:0005689	U12-type spliceosomal complex	2	O75533, A0A024R1U2
6	GO:0030139	endocytic vesicle	2	L8B4J3, Q2VPJ6
2	GO:0044217	other organism part	1	A0A126LB16
2	GO:0044215	other organism	1	A0A126LB16
2	GO:0009295	nucleoid	1	P49411
3	GO:0031252	cell leading edge	1	P68104
3	GO:0090543	Flemming body	1	B5MDF5
3	GO:0033643	host cell part	1	A0A126LB16
3	GO:0018995	host	1	A0A126LB16
3	GO:0044441	ciliary part	1	P50148
3	GO:0030964	NADH dehydrogenase complex	1	A0A024R745
3	GO:0044232	organelle membrane contact site	1	P27824
3	GO:0098862	cluster of actin-based cell projections	1	E9PDF6
3	GO:1990204	oxidoreductase complex	1	A0A024R745
3	GO:0005911	cell-cell junction	1	G3XAM7
3	GO:0070469	respiratory chain	1	A0A024R745
3	GO:0005929	cilium	1	P50148
3	GO:0008287	protein serine/threonine phosphatase complex	1	P62136
3	GO:1990391	DNA repair complex	1	P13010
3	GO:0030496	midbody	1	B5MDF5
3	GO:0098589	membrane region	1	V9HWF4
3	GO:0019898	extrinsic component of membrane	1	G3XAM7
3	GO:0044216	other organism cell	1	A0A126LB16
3	GO:0009986	cell surface	1	P14174
3	GO:0098552	side of membrane	1	P27824
3	GO:0044449	contractile fiber part	1	J3QRS3
3	GO:0042645	mitochondrial nucleoid	1	P49411
4	GO:0016234	inclusion body	1	P17066
4	GO:0098553	lumenal side of endoplasmic reticulum membrane	1	P27824
4	GO:0031074	nucleocytoplasmic shuttling complex	1	B5MDF5
4	GO:0098857	membrane microdomain	1	V9HWF4
4	GO:0005859	muscle myosin complex	1	J3QRS3
4	GO:0072669	tRNA-splicing ligase complex	1	Q9Y3I0
4	GO:0070419	nonhomologous end joining complex	1	P13010
4	GO:0001726	ruffle	1	P68104
4	GO:0000782	telomere cap complex	1	P13010
4	GO:0005852	eukaryotic translation initiation factor 3 complex	1	A0A024R5S5
4	GO:1903293	phosphatase complex	1	P62136
4	GO:0005853	eukaryotic translation elongation factor 1 complex	1	P68104
4	GO:0043657	host cell	1	A0A126LB16
4	GO:0035145	exon-exon junction complex	1	Q9Y2W1
4	GO:0045259	proton-transporting ATP synthase complex	1	P48047
4	GO:0045271	respiratory chain complex I	1	A0A024R745
4	GO:0072357	PTW/PP1 phosphatase complex	1	P62136
4	GO:0031965	nuclear membrane	1	Q14974
4	GO:0044233	ER-mitochondrion membrane contact site	1	P27824
4	GO:0098858	actin-based cell projection	1	E9PDF6
4	GO:0031253	cell projection membrane	1	P68104
4	GO:0005913	cell-cell adherens junction	1	G3XAM7
4	GO:0039713	viral factory	1	A0A126LB16
4	GO:0043564	Ku70:Ku80 complex	1	P13010
4	GO:0000974	Prp19 complex	1	P17066
4	GO:0000776	kinetochore	1	A8K8J9
4	GO:0005832	chaperonin-containing T-complex	1	Q99832
4	GO:0000346	transcription export complex	1	B4DX78
4	GO:0033646	host intracellular part	1	A0A126LB16
4	GO:0043025	neuronal cell body	1	L8B4J3
4	GO:0030666	endocytic vesicle membrane	1	L8B4J3
4	GO:0036477	somatodendritic compartment	1	L8B4J3
4	GO:0097730	non-motile cilium	1	P50148
4	GO:0005746	mitochondrial respiratory chain	1	A0A024R745
4	GO:0019897	extrinsic component of plasma membrane	1	G3XAM7
4	GO:0016592	mediator complex	1	Q9Y2W1
4	GO:0031970	organelle envelope lumen	1	Q8IWP6
4	GO:0097733	photoreceptor cell cilium	1	P50148
4	GO:0016469	proton-transporting two-sector ATPase complex	1	P48047
4	GO:0044431	Golgi apparatus part	1	E9PDF6
4	GO:0031983	vesicle lumen	1	Q2VPJ6
4	GO:0031256	leading edge membrane	1	P68104
4	GO:0000015	phosphopyruvate hydratase complex	1	P06733
4	GO:0098803	respiratory chain complex	1	A0A024R745
4	GO:0005875	microtubule associated complex	1	A8K8J9
4	GO:0001750	photoreceptor outer segment	1	P50148
4	GO:0000315	organellar large ribosomal subunit	1	P52815
4	GO:0043656	intracellular region of host	1	A0A126LB16
5	GO:0000139	Golgi membrane	1	E9PDF6
5	GO:0033647	host intracellular organelle	1	A0A126LB16
5	GO:0043292	contractile fiber	1	J3QRS3
5	GO:0005769	early endosome	1	E9PDF6
5	GO:0000788	nuclear nucleosome	1	P0C0S8
5	GO:0098827	endoplasmic reticulum subcompartment	1	Q14974
5	GO:0060205	cytoplasmic vesicle lumen	1	Q2VPJ6
5	GO:0005697	telomerase holoenzyme complex	1	G3V4C1
5	GO:0039715	nuclear viral factory	1	A0A126LB16
5	GO:0016460	myosin II complex	1	J3QRS3
5	GO:0071782	endoplasmic reticulum tubular network	1	Q14974
5	GO:0016342	catenin complex	1	G3XAM7
5	GO:0005657	replication fork	1	P13010
5	GO:0045121	membrane raft	1	V9HWF4
5	GO:0005762	mitochondrial large ribosomal subunit	1	P52815
5	GO:0005747	mitochondrial respiratory chain complex I	1	A0A024R745
5	GO:0005753	mitochondrial proton-transporting ATP synthase complex	1	P48047
5	GO:0042611	MHC protein complex	1	Q8IWP6
5	GO:0005869	dynactin complex	1	A8K8J9
5	GO:0031461	cullin-RING ubiquitin ligase complex	1	Q16531
5	GO:0097731	9+0 non-motile cilium	1	P50148
5	GO:0042565	RNA nuclear export complex	1	B5MDF5
5	GO:0005641	nuclear envelope lumen	1	Q8IWP6
5	GO:0005802	trans-Golgi network	1	E9PDF6
5	GO:0000783	nuclear telomere cap complex	1	P13010
5	GO:0071556	integral component of lumenal side of endoplasmic reticulum membrane	1	P27824
5	GO:0005844	polysome	1	P25786
5	GO:0032587	ruffle membrane	1	P68104
5	GO:0098791	Golgi subcompartment	1	E9PDF6
5	GO:0005775	vacuolar lumen	1	Q2VPJ6
6	GO:0071682	endocytic vesicle lumen	1	Q2VPJ6
6	GO:0046809	replication compartment	1	A0A126LB16
6	GO:0000775	chromosome, centromeric region	1	A8K8J9
6	GO:0005719	nuclear euchromatin	1	P38159
6	GO:0043202	lysosomal lumen	1	Q2VPJ6
6	GO:0080008	Cul4-RING E3 ubiquitin ligase complex	1	Q16531
6	GO:0033648	host intracellular membrane-bounded organelle	1	A0A126LB16
6	GO:0070688	MLL5-L complex	1	P62136
6	GO:0042612	MHC class I protein complex	1	Q8IWP6
6	GO:0005884	actin filament	1	E9PDF6
6	GO:0016604	nuclear body	1	Q9Y2W1
6	GO:0044530	supraspliceosomal complex	1	P38159
6	GO:0010494	cytoplasmic stress granule	1	B1ANR0
6	GO:0000791	euchromatin	1	P38159
6	GO:0032588	trans-Golgi network membrane	1	E9PDF6
7	GO:0031464	Cul4A-RING E3 ubiquitin ligase complex	1	Q16531
7	GO:0016607	nuclear speck	1	Q9Y2W1
7	GO:0031465	Cul4B-RING E3 ubiquitin ligase complex	1	Q16531
7	GO:0042025	host cell nucleus	1	A0A126LB16
7	GO:0034693	U11/U12 snRNP	1	O75533
7	GO:0005687	U4 snRNP	1	B4DX78
7	GO:0005688	U6 snRNP	1	B4DX78

## Sheet: KEGG
Table S 4d. KEGG analysis of host proteins
Map_ID	Map_Name	Seqs	Seqs_Num	URL
map03010	Ribosome	P39019 Q6NSF2 P30050 P46783 P62249 P62277 P39023 P63173 A0A0C4DG17 P32969 Q8IWR8 Q9Y3B7 P52815 P62829	14	http://www.kegg.jp/kegg-bin/show_pathway?map03010+K02966+K02941+K02870+K02947+K02960+K02953+K02925+K02923+K02998+K02940+K02885+K02867+K02935+K02894
map03040	Spliceosome	P38159 P17066 G3V4C1 Q53SS8 O75533 P08579 A0A024R1U2	7	http://www.kegg.jp/kegg-bin/show_pathway?map03040+K12885+K03283+K12884+K12889+K12828+K11094+K12834
map03013	RNA transport	P68104 A0A024R5S5 B1ANR0 Q14974 O14744 B5MDF5	6	http://www.kegg.jp/kegg-bin/show_pathway?map03013+K03231+K03245+K13126+K14293+K02516+K07936
map04141	Protein processing in endoplasmic reticulum	Q2VPJ6 P17066 P27824 B3KN59	4	http://www.kegg.jp/kegg-bin/show_pathway?map04141+K04079+K03283+K08054+K09556
map05010	Alzheimer's disease	P50148 P48047 A0A024R745 Q9NQC3	4	http://www.kegg.jp/kegg-bin/show_pathway?map05010+K04634+K02137+K03949+K20720
map05016	Huntington's disease	P50148 P48047 A8K8J9 A0A024R745	4	http://www.kegg.jp/kegg-bin/show_pathway?map05016+K04634+K02137+K10424+K03949
map05130	Pathogenic Escherichia coli infection	P19338 Q8IWP6 P27348 A6NHL2	4	http://www.kegg.jp/kegg-bin/show_pathway?map05130+K11294+K07375+K16197+K07374
map04915	Estrogen signaling pathway	Q2VPJ6 P17066 P50148 Q02790	4	http://www.kegg.jp/kegg-bin/show_pathway?map04915+K04079+K03283+K04634+K09571
map04611	Platelet activation	P50148 J3QRS3 P62136	3	http://www.kegg.jp/kegg-bin/show_pathway?map04611+K04634+K12757+K06269
map04540	Gap junction	Q8IWP6 P50148 A6NHL2	3	http://www.kegg.jp/kegg-bin/show_pathway?map04540+K07375+K04634+K07374
map05200	Pathways in cancer	Q2VPJ6 G3XAM7 P50148	3	http://www.kegg.jp/kegg-bin/show_pathway?map05200+K04079+K05691+K04634
map05169	Epstein-Barr virus infection	P17066 P27348 B5MDF5	3	http://www.kegg.jp/kegg-bin/show_pathway?map05169+K03283+K16197+K07936
map04145	Phagosome	P27824 Q8IWP6 A6NHL2	3	http://www.kegg.jp/kegg-bin/show_pathway?map04145+K08054+K07375+K07374
map04390	Hippo signaling pathway	G3XAM7 P27348 P62136	3	http://www.kegg.jp/kegg-bin/show_pathway?map04390+K05691+K16197+K06269
map04151	PI3K-Akt signaling pathway	Q2VPJ6 P27348 K7EKQ2	3	http://www.kegg.jp/kegg-bin/show_pathway?map04151+K04079+K16197+K09554
map04612	Antigen processing and presentation	Q2VPJ6 P17066 P27824	3	http://www.kegg.jp/kegg-bin/show_pathway?map04612+K04079+K03283+K08054
map04022	cGMP - PKG signaling pathway	P50148 P62136 O14654	3	http://www.kegg.jp/kegg-bin/show_pathway?map04022+K04634+K06269+K17446
map03050	Proteasome	H0YN18 P25786	2	http://www.kegg.jp/kegg-bin/show_pathway?map03050+K02728+K02725
map05012	Parkinson's disease	P48047 A0A024R745	2	http://www.kegg.jp/kegg-bin/show_pathway?map05012+K02137+K03949
map04750	Inflammatory mediator regulation of TRP channels	P50148 P62136	2	http://www.kegg.jp/kegg-bin/show_pathway?map04750+K04634+K06269
map00010	Glycolysis / Gluconeogenesis	P06733 V9HWF4	2	http://www.kegg.jp/kegg-bin/show_pathway?map00010+K01689+K00927
map01200	Carbon metabolism	P06733 V9HWF4	2	http://www.kegg.jp/kegg-bin/show_pathway?map01200+K01689+K00927
map00190	Oxidative phosphorylation	P48047 A0A024R745	2	http://www.kegg.jp/kegg-bin/show_pathway?map00190+K02137+K03949
map04720	Long-term potentiation	P50148 P62136	2	http://www.kegg.jp/kegg-bin/show_pathway?map04720+K04634+K06269
map05034	Alcoholism	P62136 P0C0S8	2	http://www.kegg.jp/kegg-bin/show_pathway?map05034+K06269+K11251
map04723	Retrograde endocannabinoid signaling	P50148 A0A024R745	2	http://www.kegg.jp/kegg-bin/show_pathway?map04723+K04634+K03949
map04530	Tight junction	J3QRS3 A6NHL2	2	http://www.kegg.jp/kegg-bin/show_pathway?map04530+K12757+K07374
map04261	Adrenergic signaling in cardiomyocytes	P50148 P62136	2	http://www.kegg.jp/kegg-bin/show_pathway?map04261+K04634+K06269
map04213	Longevity regulating pathway - multiple species	P17066 O14654	2	http://www.kegg.jp/kegg-bin/show_pathway?map04213+K03283+K17446
map05134	Legionellosis	P17066 P68104	2	http://www.kegg.jp/kegg-bin/show_pathway?map05134+K03283+K03231
map04910	Insulin signaling pathway	P62136 O14654	2	http://www.kegg.jp/kegg-bin/show_pathway?map04910+K06269+K17446
map04670	Leukocyte transendothelial migration	G3XAM7 J3QRS3	2	http://www.kegg.jp/kegg-bin/show_pathway?map04670+K05691+K12757
map05166	HTLV-I infection	P27824 B5MDF5	2	http://www.kegg.jp/kegg-bin/show_pathway?map05166+K08054+K07936
map05203	Viral carcinogenesis	P27348 Q16531	2	http://www.kegg.jp/kegg-bin/show_pathway?map05203+K16197+K10610
map04217	Necroptosis	Q2VPJ6 P0C0S8	2	http://www.kegg.jp/kegg-bin/show_pathway?map04217+K04079+K11251
map04066	HIF-1 signaling pathway	P06733 V9HWF4	2	http://www.kegg.jp/kegg-bin/show_pathway?map04066+K01689+K00927
map04918	Thyroid hormone synthesis	P27824 P50148	2	http://www.kegg.jp/kegg-bin/show_pathway?map04918+K08054+K04634
map01230	Biosynthesis of amino acids	P06733 V9HWF4	2	http://www.kegg.jp/kegg-bin/show_pathway?map01230+K01689+K00927
map04921	Oxytocin signaling pathway	P50148 P62136	2	http://www.kegg.jp/kegg-bin/show_pathway?map04921+K04634+K06269
map05161	Hepatitis B	P27348 Q16531	2	http://www.kegg.jp/kegg-bin/show_pathway?map05161+K16197+K10610
map04728	Dopaminergic synapse	P50148 P62136	2	http://www.kegg.jp/kegg-bin/show_pathway?map04728+K04634+K06269
map04114	Oocyte meiosis	P27348 P62136	2	http://www.kegg.jp/kegg-bin/show_pathway?map04114+K16197+K06269
map03015	mRNA surveillance pathway	B1ANR0 P62136	2	http://www.kegg.jp/kegg-bin/show_pathway?map03015+K13126+K06269
map04810	Regulation of actin cytoskeleton	J3QRS3 P62136	2	http://www.kegg.jp/kegg-bin/show_pathway?map04810+K12757+K06269
map04270	Vascular smooth muscle contraction	P50148 P62136	2	http://www.kegg.jp/kegg-bin/show_pathway?map04270+K04634+K06269
map04510	Focal adhesion	J3QRS3 P62136	2	http://www.kegg.jp/kegg-bin/show_pathway?map04510+K12757+K06269
map03018	RNA degradation	P06733 B1ANR0	2	http://www.kegg.jp/kegg-bin/show_pathway?map03018+K01689+K13126
map04713	Circadian entrainment	P50148	1	http://www.kegg.jp/kegg-bin/show_pathway?map04713+K04634
map04071	Sphingolipid signaling pathway	P50148	1	http://www.kegg.jp/kegg-bin/show_pathway?map04071+K04634
map05142	Chagas disease (American trypanosomiasis)	P50148	1	http://www.kegg.jp/kegg-bin/show_pathway?map05142+K04634
map04931	Insulin resistance	P62136	1	http://www.kegg.jp/kegg-bin/show_pathway?map04931+K06269
map00360	Phenylalanine metabolism	P14174	1	http://www.kegg.jp/kegg-bin/show_pathway?map00360+K07253
map05322	Systemic lupus erythematosus	P0C0S8	1	http://www.kegg.jp/kegg-bin/show_pathway?map05322+K11251
map04726	Serotonergic synapse	P50148	1	http://www.kegg.jp/kegg-bin/show_pathway?map04726+K04634
map04923	Regulation of lipolysis in adipocyte	O14654	1	http://www.kegg.jp/kegg-bin/show_pathway?map04923+K17446
map03320	PPAR signaling pathway	L8B4J3	1	http://www.kegg.jp/kegg-bin/show_pathway?map03320+K08770
map05143	African trypanosomiasis	P50148	1	http://www.kegg.jp/kegg-bin/show_pathway?map05143+K04634
map04621	NOD-like receptor signaling pathway	Q2VPJ6	1	http://www.kegg.jp/kegg-bin/show_pathway?map04621+K04079
map05020	Prion diseases	P17066	1	http://www.kegg.jp/kegg-bin/show_pathway?map05020+K03283
map04010	MAPK signaling pathway	P17066	1	http://www.kegg.jp/kegg-bin/show_pathway?map04010+K03283
map03420	Nucleotide excision repair	Q16531	1	http://www.kegg.jp/kegg-bin/show_pathway?map03420+K10610
map05213	Endometrial cancer	G3XAM7	1	http://www.kegg.jp/kegg-bin/show_pathway?map05213+K05691
map04218	Cellular senescence	P62136	1	http://www.kegg.jp/kegg-bin/show_pathway?map04218+K06269
map05145	Toxoplasmosis	P17066	1	http://www.kegg.jp/kegg-bin/show_pathway?map05145+K03283
map04912	GnRH signaling pathway	P50148	1	http://www.kegg.jp/kegg-bin/show_pathway?map04912+K04634
map04730	Long-term depression	P50148	1	http://www.kegg.jp/kegg-bin/show_pathway?map04730+K04634
map00480	Glutathione metabolism	O95881	1	http://www.kegg.jp/kegg-bin/show_pathway?map00480+K05360
map04024	cAMP signaling pathway	P62136	1	http://www.kegg.jp/kegg-bin/show_pathway?map04024+K06269
map04068	FoxO signaling pathway	O14654	1	http://www.kegg.jp/kegg-bin/show_pathway?map04068+K17446
map04211	Longevity regulating pathway - mammal	O14654	1	http://www.kegg.jp/kegg-bin/show_pathway?map04211+K17446
map04657	IL-17 signaling pathway	Q2VPJ6	1	http://www.kegg.jp/kegg-bin/show_pathway?map04657+K04079
map04930	Type II diabetes mellitus	O14654	1	http://www.kegg.jp/kegg-bin/show_pathway?map04930+K17446
map04015	Rap1 signaling pathway	P50148	1	http://www.kegg.jp/kegg-bin/show_pathway?map04015+K04634
map05146	Amoebiasis	P50148	1	http://www.kegg.jp/kegg-bin/show_pathway?map05146+K04634
map04920	Adipocytokine signaling pathway	O14654	1	http://www.kegg.jp/kegg-bin/show_pathway?map04920+K17446
map05412	Arrhythmogenic right ventricular cardiomyopathy (ARVC)	G3XAM7	1	http://www.kegg.jp/kegg-bin/show_pathway?map05412+K05691
map04216	Ferroptosis	Q53SS8	1	http://www.kegg.jp/kegg-bin/show_pathway?map04216+K12889
map05164	Influenza A	P17066	1	http://www.kegg.jp/kegg-bin/show_pathway?map05164+K03283
map03450	Non-homologous end-joining	P13010	1	http://www.kegg.jp/kegg-bin/show_pathway?map03450+K10885
map04914	Progesterone-mediated oocyte maturation	Q2VPJ6	1	http://www.kegg.jp/kegg-bin/show_pathway?map04914+K04079
map04110	Cell cycle	P27348	1	http://www.kegg.jp/kegg-bin/show_pathway?map04110+K16197
map04925	Aldosterone synthesis and secretion	P50148	1	http://www.kegg.jp/kegg-bin/show_pathway?map04925+K04634
map05205	Proteoglycans in cancer	P62136	1	http://www.kegg.jp/kegg-bin/show_pathway?map05205+K06269
map04152	AMPK signaling pathway	O14654	1	http://www.kegg.jp/kegg-bin/show_pathway?map04152+K17446
map04932	Non-alcoholic fatty liver disease (NAFLD)	A0A024R745	1	http://www.kegg.jp/kegg-bin/show_pathway?map04932+K03949
map04140	Autophagy - animal	O14654	1	http://www.kegg.jp/kegg-bin/show_pathway?map04140+K17446
map04210	Apoptosis	A6NHL2	1	http://www.kegg.jp/kegg-bin/show_pathway?map04210+K07374
map04922	Glucagon signaling pathway	P50148	1	http://www.kegg.jp/kegg-bin/show_pathway?map04922+K04634
map05162	Measles	P17066	1	http://www.kegg.jp/kegg-bin/show_pathway?map05162+K03283
map04371	Apelin signaling pathway	P50148	1	http://www.kegg.jp/kegg-bin/show_pathway?map04371+K04634
map04020	Calcium signaling pathway	P50148	1	http://www.kegg.jp/kegg-bin/show_pathway?map04020+K04634
map05215	Prostate cancer	Q2VPJ6	1	http://www.kegg.jp/kegg-bin/show_pathway?map05215+K04079
map04911	Insulin secretion	P50148	1	http://www.kegg.jp/kegg-bin/show_pathway?map04911+K04634
map04971	Gastric acid secretion	P50148	1	http://www.kegg.jp/kegg-bin/show_pathway?map04971+K04634
map04962	Vasopressin-regulated water reabsorption	A8K8J9	1	http://www.kegg.jp/kegg-bin/show_pathway?map04962+K10424
map05202	Transcriptional misregulation in cancers	A0A075B7D9	1	http://www.kegg.jp/kegg-bin/show_pathway?map05202+K14651
map05031	Amphetamine addiction	P62136	1	http://www.kegg.jp/kegg-bin/show_pathway?map05031+K06269
map04120	Ubiquitin mediated proteolysis	Q16531	1	http://www.kegg.jp/kegg-bin/show_pathway?map04120+K10610
map03022	Basal transcription factors	A0A075B7D9	1	http://www.kegg.jp/kegg-bin/show_pathway?map03022+K14651
map05168	Herpes simplex infection	P62136	1	http://www.kegg.jp/kegg-bin/show_pathway?map05168+K06269
map04666	Fc gamma R-mediated phagocytosis	P29966	1	http://www.kegg.jp/kegg-bin/show_pathway?map04666+K12561
map04970	Salivary secretion	P50148	1	http://www.kegg.jp/kegg-bin/show_pathway?map04970+K04634
map04972	Pancreatic secretion	P50148	1	http://www.kegg.jp/kegg-bin/show_pathway?map04972+K04634
map04659	Th17 cell differentiation	Q2VPJ6	1	http://www.kegg.jp/kegg-bin/show_pathway?map04659+K04079
map04144	Endocytosis	P17066	1	http://www.kegg.jp/kegg-bin/show_pathway?map04144+K03283
map04725	Cholinergic synapse	P50148	1	http://www.kegg.jp/kegg-bin/show_pathway?map04725+K04634
map04724	Glutamatergic synapse	P50148	1	http://www.kegg.jp/kegg-bin/show_pathway?map04724+K04634
map03008	Ribosome biogenesis in eukaryotes	B5MDF5	1	http://www.kegg.jp/kegg-bin/show_pathway?map03008+K07936
map05206	MicroRNAs in cancer	P29966	1	http://www.kegg.jp/kegg-bin/show_pathway?map05206+K12561
map05418	Fluid shear stress and atherosclerosis	Q2VPJ6	1	http://www.kegg.jp/kegg-bin/show_pathway?map05418+K04079
map04916	Melanogenesis	P50148	1	http://www.kegg.jp/kegg-bin/show_pathway?map04916+K04634
map05100	Bacterial invasion of epithelial cells	G3XAM7	1	http://www.kegg.jp/kegg-bin/show_pathway?map05100+K05691
map04961	Endocrine and other factor-regulated calcium reabsorption	P50148	1	http://www.kegg.jp/kegg-bin/show_pathway?map04961+K04634
map04520	Adherens junction	G3XAM7	1	http://www.kegg.jp/kegg-bin/show_pathway?map04520+K05691
map04924	Renin secretion	P50148	1	http://www.kegg.jp/kegg-bin/show_pathway?map04924+K04634
map00350	Tyrosine metabolism	P14174	1	http://www.kegg.jp/kegg-bin/show_pathway?map00350+K07253
