# Supplementary material for: The Nucleolar Protein LYAR Facilitates Ribonucleoprotein Assembly of Influenza A Virus
Source: J Virol. 2018 Nov 12;92(23):e01042-18. doi: 10.1128/JVI.01042-18 (PMC6232469; doi:10.1128/JVI.01042-18)
Supplement: Supplemental file 5 [file zjv023184012s5.xlsx]

## Sheet: Sheet1
Table S 5 Effect of the identified host proteins on influenza virus replication.
UniProt ID	Gene Name	Phenotypea	Phenotypeb
Q8NC51	SERBP1
P38159	RBMX	pro-viral
Q2VPJ6	HSP90AA1		pro-viral
Q9Y2W1	THRAP3
P19338	NCL
Q9Y3I0	RTCB
G3XAM7	CTNNA1	pro-viral
E9PDF6	MYO1B
P39019	RPS19
P06733	ENO1
P29966	MARCKS
P17066	HSPA6
P68104	EEF1A1		pro-viral
P27824	CANX
Q8IWP6	TUBB		pro-viral
Q6NSF2	RPLP0	pro-viral
O15020	SPTBN2
P30050	RPL12
Q99832	CCT7	pro-viral
Q9NX58	LYAR
A0A024R0H7	WDR77	pro-viral
P27348	YWHAQ
B3KN59	BAG2	pro-viral
A0A024R5S5	EIF3S1	pro-viral
B1ANR0	PABPC4
Q92945	KHSRP	anti-viral
P46783	RPS10	pro-viral	pro-viral
G3V4C1	HNRNPC
H0YN18	PSMA4	pro-viral	pro-viral
P50148	GNAQ
P62249	RPS16	pro-viral	pro-viral
J3QRS3	MYL12A		pro-viral
P48047	ATP5O	pro-viral	pro-viral
P49411	TUFM	pro-viral
P62136	PPP1CA
P62277	RPS13	pro-viral
Q14974	KPNB1	pro-viral	pro-viral
Q53SS8	PCBP1	pro-viral
P39023	RPL3	pro-viral	pro-viral
Q92522	H1FX	pro-viral
A6NHL2	TUBAL3	pro-viral
P31943	HNRNPH1
B4DT28	HNRNPR
Q02790	FKBP4
Q16531	DDB1	pro-viral
O75533	SF3B1	pro-viral	pro-viral
P08579	SNRPB2	pro-viral
P63173	RPL38
A0A024R1U2	PHF5A	pro-vrial	pro-vrial
A0A0C4DG17	RPSA
A8K8J9	DCTN2
O14744	PRMT5
P13010	XRCC5	pro-viral
P14174	MIF
P25786	PSMA1	pro-viral	pro-viral
P32969	RPL9	pro-viral
Q15293	RCN1		pro-viral
Q8IWR8	RPL19
Q9Y3B7	MRPL11
V9HWF4	HEL-S-68p
A0A075B6Z2	TRAJ56
A0A024R745	NDUFA5
A0A126LB16	U73
B5MDF5	RAN	pro-viral
K0J110	MCDRH
K7EKQ2	CDC37
L0R5A1	CSF2RB
O14654	IRS4		anti-viral
O95373	IPO7
O95881	TXNDC12
P52815	MRPL12	pro-viral
Q8WXX5	DNJC9
P62829	RPL23	pro-viral
Q9NQC3	RTN4
X6RA30	CDC123
A0A075B7D9	TAF15	pro-viral	pro-viral
P0C0S8	HIST1H2AG
L8B4J3	UbC
B8ZZW7	PTMA		pro-viral
B4DX78	DDX39		pro-viral
a and b: Listed host factors whose siRNA-mediated down-regulation significantly reduced influenza H1N1 A/WSN/33 virus replication in cultured cells, which were reported by Watanabe et al and Tipathi et al, respectively.
References
1. Watanabe T, Kawakami E, Shoemaker JE, Lopes TJ, Matsuoka Y, Tomita Y, Kozuka-Hata H, Gorai T, Kuwahara T, Takeda E, Nagata A, Takano R, Kiso M, Yamashita M, Sakai-Tagawa Y, Katsura H, Nonaka N, Fujii H, Fujii K, Sugita Y, Noda T, Goto H, Fukuyama S, Watanabe S, Neumann G, Oyama M, Kitano H, Kawaoka Y. 2014. Influenza virus-host interactome screen as a platform for antiviral drug development. C…
2. Tripathi S, Pohl MO, Zhou Y, Rodriguez-Frandsen A, Wang G, Stein DA, Moulton HM, DeJesus P, Che J, Mulder LC, Yanguez E, Andenmatten D, Pache L, Manicassamy B, Albrecht RA, Gonzalez MG, Nguyen Q, Brass A, Elledge S, White M, Shapira S, Hacohen N, Karlas A, Meyer TF, Shales M, Gatorano A, Johnson JR, Jang G, Johnson T, Verschueren E, Sanders D, Krogan N, Shaw M, Konig R, Stertz S, Garcia-Sastre…
