# Supplementary material for: The Nucleolar Protein LYAR Facilitates Ribonucleoprotein Assembly of Influenza A Virus
Source: J Virol. 2018 Nov 12;92(23):e01042-18. doi: 10.1128/JVI.01042-18 (PMC6232469; doi:10.1128/JVI.01042-18)
Supplement: Supplemental file 6 [file zjv023184012s6.xlsx]

## Sheet: Sheet1
Table S 6. The interactions between host proteins taken from STRING database
node 1	node 2	combined score
RPS3A	RPLP0	0.999
RPL23	RPL3	0.999
RPS19	RPL12	0.999
RPL38	RPL19	0.999
RPS10	RPSA	0.999
RPS19	RPS3A	0.999
RPL9	RPL19	0.999
RPS13	RPL9	0.999
RPSA	RPL3	0.999
RPS16	RPL19	0.999
RPL12	RPSA	0.999
HSP90AA1	CDC37	0.999
RPS3A	RPL9	0.999
RPS13	RPS10	0.999
RPS13	RPL38	0.999
RPL23	RPS3A	0.999
RPS19	RPSA	0.999
RPL23	RPL12	0.999
RPL9	RPL38	0.999
RPS13	RPLP0	0.999
RPL12	RPS10	0.999
RPS19	RPLP0	0.999
MRPL12	MRPL11	0.999
RPL3	RPLP0	0.999
PRMT5	WDR77	0.999
RPS13	RPL12	0.999
RPL12	RPLP0	0.999
RPS10	RPS16	0.999
RPS13	RPL19	0.999
RPS13	RPL3	0.999
RPL9	RPLP0	0.999
RPS10	RPL9	0.999
RPS10	RPS3A	0.999
RPL23	RPL9	0.999
RPL23	RPSA	0.999
RPS3A	RPL19	0.999
RPSA	RPLP0	0.999
RPS13	RPSA	0.999
RPS3A	RPL38	0.999
PGK1	ENO1	0.999
RPS10	RPL3	0.999
RPSA	RPL9	0.999
RPL3	RPL19	0.999
RPSA	RPS16	0.999
RPS19	RPL38	0.999
RPS19	RPL3	0.999
RPL12	RPL38	0.999
RPS3A	RPL3	0.999
RAN	KPNB1	0.999
RPL9	RPL3	0.999
RPS19	RPS10	0.999
RPL23	RPL38	0.999
RPS19	RPL19	0.999
RPS13	RPS16	0.999
RPL12	RPS16	0.999
RPL12	RPL19	0.999
RPLP0	RPS16	0.999
RPS19	RPL23	0.999
RPL12	RPL9	0.999
RPS19	RPS16	0.999
RPL3	RPL38	0.999
RPS13	RPL23	0.999
RPS10	RPL19	0.999
RPL23	RPS16	0.999
RPL38	RPS16	0.999
RPS19	RPS13	0.999
RPL12	RPL3	0.999
RPL23	RPS10	0.999
RPS13	RPS3A	0.999
RPSA	RPS3A	0.999
RPS3A	RPS16	0.999
RPL9	RPS16	0.999
RPL12	RPS3A	0.999
RPSA	RPL19	0.999
RPL23	RPLP0	0.999
PSMA1	PSMA4	0.999
RPL23	RPL19	0.999
RPLP0	RPL19	0.999
RPS19	RPL9	0.999
RPL3	RPS16	0.999
SF3B1	PHF5A	0.998
RPLP0	RPL38	0.998
RPS10	RPL38	0.998
RPL3	EEF1A1	0.998
RPSA	RPL38	0.998
RPS10	RPLP0	0.998
RPL23	MRPL11	0.996
RPLP0	MRPL12	0.996
RPL9	MRPL11	0.996
RPLP0	MRPL11	0.995
SF3B1	SNRPB2	0.994
RPL3	MRPL11	0.994
RPS3A	EEF1A1	0.993
HSP90AA1	FKBP4	0.992
RPLP0	EEF1A1	0.992
MRPL12	TUFM	0.99
RPL23	MRPL12	0.99
RPSA	EEF1A1	0.989
RPL12	MRPL12	0.989
RPL9	MRPL12	0.988
RPS13	EEF1A1	0.988
RBMX	HNRNPH1	0.988
TUFM	MRPL11	0.987
RPL9	EEF1A1	0.985
RPL12	EEF1A1	0.984
UBC	HSP90AA1	0.983
RPS19	EEF1A1	0.983
EEF1A1	RPS16	0.982
MRPL11	RPS16	0.98
HSP90AA1	NCL	0.98
SNRPB2	PHF5A	0.979
HSP90AA1	HSPA6	0.978
EEF1A1	RPL19	0.975
RPSA	MRPL11	0.975
RPL3	MRPL12	0.974
TUBAL3	TUBB	0.97
RPL23	EEF1A1	0.97
SF3B1	HNRNPC	0.965
RBMX	HNRNPC	0.965
HNRNPR	HNRNPC	0.965
RPS10	EEF1A1	0.965
HNRNPR	HNRNPH1	0.961
HNRNPC	SNRPB2	0.961
MRPL11	RPL19	0.96
TUBB	HSP90AA1	0.96
HNRNPH1	HNRNPC	0.959
RAN	IPO7	0.958
HSP90AA1	CANX	0.956
HNRNPR	RBMX	0.955
RPS3A	MRPL11	0.954
HNRNPR	SF3B1	0.953
HNRNPC	PHF5A	0.953
HNRNPC	PCBP1	0.952
TUBAL3	CCT7	0.95
RBMX	SF3B1	0.949
RAN	YWHAQ	0.945
RPL3	NCL	0.942
EEF1A1	RPL38	0.938
RPL3	TUFM	0.936
PSMA1	UBC	0.935
HNRNPH1	PCBP1	0.934
HSP90AA1	HNRNPC	0.931
HNRNPH1	SF3B1	0.928
UBC	PSMA4	0.922
HNRNPR	SNRPB2	0.921
RPSA	MRPL12	0.921
TUFM	RPS16	0.92
UBC	DDB1	0.919
BAG2	HSPA6	0.918
HNRNPR	PCBP1	0.918
DCTN2	HSP90AA1	0.913
DCTN2	SPTBN2	0.911
DCTN2	TUBB	0.908
PCBP1	SNRPB2	0.908
RBMX	SNRPB2	0.908
RBMX	PCBP1	0.907
RPL3	EIF3J	0.906
RPS10	EIF3J	0.906
HNRNPH1	SNRPB2	0.905
UBC	CDC37	0.905
RBMX	PHF5A	0.905
RPSA	EIF3J	0.904
RPS13	EIF3J	0.904
HSP90AA1	MRPL11	0.903
RPS19	EIF3J	0.903
SF3B1	PCBP1	0.903
RPLP0	EIF3J	0.902
EIF3J	RPS16	0.901
RPS3A	EIF3J	0.901
HNRNPR	PHF5A	0.901
RPL12	EIF3J	0.901
RPL38	EIF3J	0.901
RPL9	EIF3J	0.901
EIF3J	RPL19	0.901
PCBP1	PHF5A	0.9
RPL23	EIF3J	0.9
HNRNPH1	PHF5A	0.9
RPS19	MRPL11	0.895
RPS10	MRPL11	0.892
RPS3A	UBC	0.886
RPSA	TUFM	0.875
RPS13	MRPL11	0.864
RAN	EEF1A1	0.852
PGK1	EEF1A1	0.85
RPL3	HSP90AA1	0.84
RPS3A	HSP90AA1	0.834
UBC	RPS16	0.832
MRPL12	RPS16	0.832
SF3B1	DDB1	0.825
RPL23	TUFM	0.825
RPL12	TUFM	0.818
PPP1CA	MYL12A	0.814
IPO7	KPNB1	0.814
PABPC4	EEF1A1	0.804
RPL9	TUFM	0.803
HSP90AA1	EEF1A1	0.803
CTNNA1	YWHAQ	0.802
HSPA6	CCT7	0.784
UBC	RPL19	0.782
TUBB	EEF1A1	0.777
RPS13	UBC	0.775
TAF15	DDB1	0.774
RPL38	MRPL11	0.763
RPSA	ENO1	0.75
RPSA	UBC	0.737
HSP90AA1	CCT7	0.736
PRMT5	NCL	0.734
HSP90AA1	ENO1	0.718
RPL9	ATP5O	0.71
RAN	PHF5A	0.706
KHSRP	HNRNPH1	0.703
RAN	DDX39A	0.699
RPS10	ATP5O	0.692
RPS13	MRPL12	0.691
RPS13	TUFM	0.689
HSPA6	CANX	0.68
TUFM	CCT7	0.679
RPLP0	TUFM	0.678
EEF1A1	ENO1	0.665
RPS19	UBC	0.663
PGK1	HSP90AA1	0.658
RPL23	PTMA	0.651
RPL3	ATP5O	0.651
HSP90AA1	TUFM	0.649
RPS10	UBC	0.646
UBC	MIF	0.641
NCL	KPNB1	0.638
PABPC4	DDX39A	0.637
RPL9	NCL	0.634
ENO1	MIF	0.633
ENO1	PHF5A	0.629
RPL3	UBC	0.629
PSMA1	CCT7	0.619
RAN	ENO1	0.616
DDX39A	ENO1	0.615
HSP90AA1	YWHAQ	0.615
UBC	EEF1A1	0.612
RPLP0	CCT7	0.608
RPS19	NCL	0.598
BAG2	WDR77	0.597
NDUFA5	ATP5O	0.593
RPS19	MIF	0.592
HNRNPR	SERBP1	0.589
RAN	HNRNPC	0.582
ENO1	RCN1	0.575
RPL19	MIF	0.572
CCT7	DDX39A	0.571
RAN	PSMA4	0.57
EEF1A1	NCL	0.564
UBC	RPLP0	0.562
TUFM	RPL19	0.562
RPSA	CCT7	0.557
PABPC4	RPS3A	0.556
LYAR	PRMT5	0.555
SERBP1	NCL	0.554
RPL3	CCT7	0.552
RPLP0	ATP5O	0.55
EEF1A1	HSPA6	0.549
MARCKS	HSP90AA1	0.548
EEF1A1	PCBP1	0.547
DDX50	LYAR	0.544
KHSRP	HNRNPC	0.543
RPS3A	NCL	0.542
UBC	CANX	0.538
RPS16	ENO1	0.536
RPS10	PRMT5	0.535
RPL9	CCT7	0.533
DDX50	ENO1	0.531
HNRNPC	NCL	0.531
CCT7	ENO1	0.53
NCL	RPL19	0.526
TUBAL3	EEF1A1	0.525
PTMA	NCL	0.524
HSP90AA1	RPS16	0.522
NCL	RPS16	0.521
PGK1	RPL3	0.517
HNRNPH1	RPL3	0.513
RTN4	DDB1	0.509
XRCC5	HNRNPC	0.508
NCL	RCN1	0.508
PSMA1	PTMA	0.506
UBC	TUBB	0.506
HSPA6	ENO1	0.506
NCL	PHF5A	0.503
RTN4	ATP5O	0.502
RPSA	SF3B1	0.498
DDX50	HNRNPC	0.496
RBMX	EEF1A1	0.496
MRPL12	RPL19	0.491
PSMA1	RAN	0.491
KHSRP	HNRNPR	0.491
RPL12	ATP5O	0.49
HSP90AA1	KPNB1	0.49
PGK1	YWHAQ	0.489
HSP90AA1	MIF	0.487
TUBAL3	UBC	0.484
HNRNPC	DDX39A	0.483
PTMA	KPNB1	0.479
PGK1	UBC	0.478
CANX	RCN1	0.477
RAN	CCT7	0.473
RPS16	MIF	0.471
RPLP0	HSPA6	0.468
RPS13	CCT7	0.466
MRPL12	CCT7	0.464
TUFM	CANX	0.463
DDX50	RPL3	0.463
RBMX	RPSA	0.462
HSP90AA1	PSMA4	0.46
UBC	HSPA6	0.457
PGK1	RPSA	0.456
RAN	UBC	0.455
RPL3	MIF	0.454
EEF1A1	C22orf28	0.454
RPSA	HSPA6	0.453
RPS3A	ATP5O	0.452
THRAP3	EEF1A1	0.451
PGK1	RPLP0	0.45
PABPC4	YWHAQ	0.45
RPL12	UBC	0.449
XRCC5	NCL	0.446
HSP90AA1	PRMT5	0.437
RPLP0	ENO1	0.434
PSMA1	DCTN2	0.433
TUFM	ENO1	0.433
DDX50	PABPC4	0.432
DCTN2	MYO1B	0.43
UBC	RPL38	0.428
PSMA1	DDB1	0.426
RPLP0	MIF	0.424
HNRNPR	KPNB1	0.424
BAG2	HSP90AA1	0.423
RPL9	UBC	0.422
HNRNPH1	C22orf28	0.419
CCT7	PSMA4	0.419
SF3B1	PPP1CA	0.418
RPL3	ENO1	0.418
RPS19	THRAP3	0.417
PCBP1	MIF	0.417
NCL	CCT7	0.417
RPL3	HSPA6	0.415
EEF1A1	CCT7	0.413
RPS13	ENO1	0.412
PPP1CA	YWHAQ	0.411
CDC37	FKBP4	0.409
RPS13	DDX39A	0.405
PGK1	CCT7	0.405
RAN	PTMA	0.404
RPS13	ATP5O	0.403
EEF1A1	YWHAQ	0.403
PGK1	HSPA6	0.401
MRPL12	ATP5O	0.4
Combined score represents the confidence of the interaction between two proteins.
